# Supplementary material for: Transcriptomic and evolutionary analysis of the mechanisms by which P. argentatum, a rubber producing perennial, responds to drought
Source: BMC Plant Biol. 2019 Nov 13;19:494. doi: 10.1186/s12870-019-2106-2 (PMC6854645; doi:10.1186/s12870-019-2106-2)
Supplement: Supplementary file 3 — Additional file 3: Table S2. Complete results of differential expression analysis. [file 12870_2019_2106_MOESM3_ESM.xlsx]

## Sheet: DE_output
ID	S6_I100	S7_I100	S8_I100	S3_I25	S4_I25	S5_I25	padj	log2FoldChange	pvalue	foldChange	log10padj
GFTW01028919.1	40.0406	180.776	232.332	0	0	0	2.68494e-09	-9.71681	2.21466e-12	0.00118836	8.57106
GFTW01067934.1	120.122	856.977	918.637	0.976323	2.9342	0	1.14606e-09	-8.92273	8.5079e-13	0.00206059	8.94079
GFTW01130921.1	331.068	533.534	480.219	0.976323	0	1.94645	1.88099e-33	-8.84373	1.16365e-37	0.00217657	32.7256
GFTW01124517.1	369.155	607.799	913.776	0	0	5.83935	3.70865e-12	-8.33666	1.52953e-15	0.00309324	11.4308
GFTW01120651.1	27.3448	182.731	79.7124	0	0	0.973224	6.46656e-07	-8.11	1.01344e-09	0.00361949	6.18933
GFTW01106073.1	0.976601	38.1096	95.266	0	0	0	0.00934528	-7.96285	0.000121407	0.00400813	2.02941
GFTW01040102.1	24.415	72.3105	161.369	0	0.978066	0	1.30706e-06	-7.94296	2.21015e-09	0.00406379	5.8837
GFTW01080137.1	291.027	269.699	291.631	0	1.95613	1.94645	3.04705e-37	-7.77059	1.25667e-41	0.00457952	36.5161
GFTW01080367.1	234.384	313.671	632.839	0.976323	0	4.86612	3.74885e-13	-7.65712	1.31419e-16	0.00495425	12.4261
GFTW01154946.1	17.5788	22.4749	49.5772	0	0	0	1.21469e-05	-7.37899	2.97494e-08	0.00600763	4.91553
GFTW01154947.1	39.064	36.1553	76.7961	0.976323	0	0	1.13206e-08	-7.17932	1.09718e-11	0.00689938	7.94613
GFTW01077079.1	54.6896	14.6575	5.83261	0	0	0	0.00316822	-7.12516	2.91381e-05	0.0071633	2.49919
GFTW01152005.1	40.0406	24.4292	10.6931	0	0	0	0.00012774	-7.12482	4.53071e-07	0.00716499	3.89367
GFTW01100128.1	32.2278	20.5205	22.3584	0	0	0	2.07015e-06	-7.12381	3.54318e-09	0.00717001	5.684
GFTW01172059.1	19.532	29.3151	221.639	0.976323	0	0.973224	0.000275602	-7.11522	1.22297e-06	0.00721281	3.55972
GFTW01048259.1	73.2451	68.4018	1.9442	0.976323	0	0	0.00519865	-7.09693	5.76746e-05	0.00730484	2.28411
GFTW01106054.1	200.203	279.47	312.045	2.92897	1.95613	0.973224	3.13953e-27	-7.07899	3.88444e-31	0.00739624	26.5031
GFTW01106074.1	222.665	3387.85	4557.22	4.88162	44.991	19.4645	5.66971e-05	-6.88021	1.73035e-07	0.0084889	4.24644
GFTW01166942.1	13.6724	30.2922	18.4699	0	0	0	7.22838e-05	-6.85719	2.29548e-07	0.00862539	4.14096
GFTW01106075.1	143.56	1842.94	2401.09	1.95265	16.6271	19.4645	3.55575e-05	-6.84954	9.90394e-08	0.00867126	4.44907
GFTW01059226.1	27.3448	18.5662	5.83261	0	0	0	0.00244898	-6.58615	2.08169e-05	0.0104081	2.61101
GFTW01012851.1	2.9298	156.347	203.169	0	1.95613	1.94645	0.00395359	-6.53705	4.0193e-05	0.0107684	2.40301
GFTW01075523.1	163.092	124.1	59.2982	3.90529	0	0	5.67008e-08	-6.47167	6.43079e-11	0.0112677	7.24641
GFTW01080366.1	5.8596	11.726	30.1352	0	0	0	0.00534518	-6.46965	5.98513e-05	0.0112835	2.27204
GFTW01053968.1	9.76601	24.4292	10.6931	0	0	0	0.00184196	-6.38115	1.43167e-05	0.0119973	2.73472
GFTW01098160.1	22.4618	8.79452	12.6373	0	0	0	0.00169219	-6.34888	1.26668e-05	0.0122687	2.77155
GFTW01052431.1	12.6958	7.81735	22.3584	0	0	0	0.00243474	-6.31504	2.05346e-05	0.0125598	2.61355
GFTW01036159.1	4.883	259.927	318.85	0.976323	4.89033	1.94645	0.00243682	-6.22341	2.06025e-05	0.0133834	2.61318
GFTW01014556.1	11.7192	17.589	9.72102	0	0	0	0.00181606	-6.17936	1.39965e-05	0.0137983	2.74087
GFTW01177597.1	15.6256	17.589	4.86051	0	0	0	0.0078751	-6.1436	9.56496e-05	0.0141447	2.10374
GFTW01034308.1	1755.93	1929.91	1034.32	30.266	18.5832	25.3038	2.46764e-29	-5.99211	2.03542e-33	0.0157107	28.6077
GFTW01037153.1	17.5788	16.6119	30.1352	0	0	0.973224	0.000100056	-5.93861	3.42501e-07	0.0163043	3.99976
GFTW01062686.1	4.883	17.589	39.8562	0.976323	0	0	0.00795876	-5.8931	9.76505e-05	0.0168268	2.09915
GFTW01106004.1	25.3916	50.8128	33.0515	0.976323	0.978066	0	5.96754e-07	-5.80649	9.10624e-10	0.0178678	6.2242
GFTW01133008.1	51.7598	67.4247	32.0794	1.95265	0	0.973224	5.38558e-08	-5.69129	5.93878e-11	0.0193531	7.26877
GFTW01078108.1	524.435	350.804	274.133	8.78691	8.80259	4.86612	5.28532e-21	-5.67796	8.71914e-25	0.0195328	20.2769
GFTW01095273.1	19.532	15.6347	18.4699	0.976323	0	0	0.00018847	-5.67633	7.50085e-07	0.0195549	3.72476
GFTW01095930.1	21.4852	19.5434	5.83261	0.976323	0	0	0.00664564	-5.48134	7.82501e-05	0.0223847	2.17746
GFTW01041606.1	16.6022	12.7032	15.5536	0	0	0.973224	0.00103134	-5.41851	6.74179e-06	0.0233811	2.9866
GFTW01052754.1	11.7192	8.79452	59.2982	0.976323	0	0.973224	0.00742865	-5.35442	8.88485e-05	0.0244433	2.12909
GFTW01078828.1	40.0406	47.8813	70.9635	3.90529	0	0	5.39928e-06	-5.34692	1.02968e-08	0.0245706	5.26766
GFTW01140989.1	9.76601	19.5434	11.6652	0.976323	0	0	0.00417317	-5.28776	4.34579e-05	0.0255991	2.37953
GFTW01129655.1	12.6958	39.0868	24.3026	0.976323	0	0.973224	0.000301008	-5.28508	1.35936e-06	0.0256468	3.52142
GFTW01020659.1	3.9064	29.3151	42.7725	0.976323	0	0.973224	0.00924058	-5.28363	0.000119666	0.0256725	2.0343
GFTW01089570.1	43.947	42.9954	140.955	2.92897	0	2.91967	2.66555e-05	-5.28329	7.14566e-08	0.0256786	4.57421
GFTW01080573.1	291.027	403.571	930.302	21.4791	9.78066	10.7055	2.17236e-10	-5.27504	1.20951e-13	0.0258258	9.66307
GFTW01013923.1	11.7192	14.6575	12.6373	0.976323	0	0	0.00301958	-5.21707	2.74598e-05	0.0268847	2.52005
GFTW01091339.1	11.7192	12.7032	13.6094	0.976323	0	0	0.00346091	-5.18033	3.31936e-05	0.0275782	2.46081
GFTW01147575.1	11.7192	11.726	14.5815	0	0.978066	0	0.00368011	-5.18016	3.62041e-05	0.0275813	2.43414
GFTW01029687.1	83.9877	344.941	1031.4	20.5028	13.6929	9.73224	9.60168e-05	-5.05507	3.24716e-07	0.0300796	4.01765
GFTW01035541.1	49.8066	27.3607	19.442	2.92897	0	0	0.000573528	-5.04411	3.20506e-06	0.0303091	3.24145
GFTW01039957.1	963.905	599.005	34.0236	7.81059	8.80259	33.0896	0.00364724	-5.00568	3.56318e-05	0.0311273	2.43804
GFTW01054180.1	69.3386	50.8128	29.1631	3.90529	0.978066	0	1.9188e-05	-4.93506	5.02511e-08	0.0326889	4.71697
GFTW01078998.1	167.975	92.8311	181.783	6.83426	1.95613	5.83935	1.54262e-11	-4.91857	7.63452e-15	0.0330645	10.8117
GFTW01092159.1	65.4322	52.7671	24.3026	3.90529	0	0.973224	8.37639e-05	-4.86817	2.71318e-07	0.03424	4.07694
GFTW01046633.1	12.6958	9.77169	32.0794	0.976323	0	0.973224	0.00507504	-4.80523	5.59894e-05	0.0357669	2.29456
GFTW01089568.1	15.6256	18.5662	45.6888	2.92897	0	0	0.00496023	-4.76991	5.42112e-05	0.0366533	2.3045
GFTW01053817.1	81.0579	100.648	305.24	14.6449	2.9342	0.973224	0.00100633	-4.7143	6.516e-06	0.0380938	2.99726
GFTW01138540.1	9.76601	40.0639	71.9356	0.976323	1.95613	1.94645	0.00165477	-4.64141	1.21479e-05	0.0400679	2.78126
GFTW01138943.1	48.83	329.306	499.661	3.90529	13.6929	18.4913	0.000726759	-4.60414	4.28616e-06	0.0411163	3.13861
GFTW01110519.1	71.2919	42.9954	20.4141	2.92897	0.978066	1.94645	8.07226e-05	-4.52398	2.59676e-07	0.0434656	4.09301
GFTW01154368.1	16.6022	16.6119	10.6931	0.976323	0	0.973224	0.00346369	-4.49182	3.33555e-05	0.0444454	2.46046
GFTW01058004.1	79.1047	177.845	279.965	3.90529	12.7149	7.78579	1.12438e-06	-4.45958	1.8317e-09	0.0454499	5.94909
GFTW01013528.1	185.554	349.827	78.7403	6.83426	19.5613	1.94645	0.000516304	-4.43788	2.84269e-06	0.0461388	3.28709
GFTW01050302.1	26.3682	38.1096	62.2145	3.90529	0.978066	0.973224	3.94296e-05	-4.43543	1.11392e-07	0.0462172	4.40418
GFTW01055420.1	458.026	589.233	144.843	9.76323	25.4297	20.4377	8.62805e-07	-4.42149	1.38778e-09	0.0466657	6.06409
GFTW01109088.1	45.9002	63.516	115.68	5.85794	3.91226	0.973224	5.13315e-06	-4.38969	9.63247e-09	0.047706	5.28962
GFTW01133790.1	68.362	99.6712	56.3819	3.90529	3.91226	2.91967	7.13337e-10	-4.38566	5.03147e-13	0.0478393	9.14671
GFTW01081546.1	61.5258	206.183	176.923	4.88162	6.84646	9.73224	3.70552e-07	-4.37266	5.27242e-10	0.0482724	6.43115
GFTW01185670.1	1376.03	2243.58	3136.97	64.4373	114.434	149.877	1.01578e-11	-4.36122	4.60822e-15	0.0486568	10.9932
GFTW01127972.1	263.682	215.954	238.165	10.7396	14.671	9.73224	1.41714e-23	-4.35254	2.0456e-27	0.0489501	22.8486
GFTW01052214.1	27047	13909	11028.5	1606.05	742.352	197.565	9.60168e-05	-4.35179	3.23298e-07	0.0489757	4.01765
GFTW01088956.1	33.2044	35.1781	31.1073	3.90529	0.978066	0	5.03042e-05	-4.34942	1.49375e-07	0.0490561	4.2984
GFTW01084626.1	342.787	1776.49	2983.38	32.2187	157.469	73.965	0.0010092	-4.27456	6.55541e-06	0.051669	2.99602
GFTW01146408.1	21.4852	14.6575	18.4699	0.976323	0.978066	0.973224	0.000752961	-4.22145	4.5028e-06	0.0536063	3.12323
GFTW01026611.1	1194.38	2011.01	1068.34	106.419	86.0698	37.9557	2.58245e-10	-4.21306	1.54434e-13	0.0539191	9.58797
GFTW01148550.1	933.63	1050.46	1015.85	44.9109	26.4078	95.376	7.13337e-10	-4.16951	5.14843e-13	0.0555714	9.14671
GFTW01104441.1	37.1108	21.4977	80.6845	1.95265	2.9342	2.91967	0.000221378	-4.15737	9.58662e-07	0.0560413	3.65487
GFTW01041371.1	583.031	697.699	317.877	69.319	18.5832	2.91967	0.00433945	-4.13768	4.58532e-05	0.0568113	2.36257
GFTW01015932.1	248.057	189.571	162.341	7.81059	10.7587	15.5716	9.88853e-15	-4.13502	2.44695e-18	0.0569161	14.0049
GFTW01033027.1	41.9938	42.0183	17.4978	2.92897	0	2.91967	0.000830036	-4.11631	5.03218e-06	0.0576589	3.0809
GFTW01067573.1	1693.43	957.626	1068.34	105.443	11.7368	98.2956	0.000192186	-4.10942	7.72801e-07	0.0579349	3.71628
GFTW01028673.1	3147.58	3911.61	4405.57	192.336	275.815	215.083	5.42306e-29	-4.0687	5.59147e-33	0.0595935	28.2658
GFTW01159000.1	100.59	148.53	94.2939	7.81059	9.78066	2.91967	1.58111e-09	-4.06607	1.20635e-12	0.0597025	8.80104
GFTW01113597.1	35.1576	42.9954	19.442	3.90529	0	1.94645	0.000857741	-4.05927	5.2709e-06	0.0599845	3.06664
GFTW01110339.1	193.367	202.274	139.983	17.5738	6.84646	7.78579	3.04244e-11	-4.05584	1.56846e-14	0.0601273	10.5168
GFTW01068557.1	177.741	518.877	112.764	28.3134	1.95613	18.4913	0.00455586	-4.05292	4.8858e-05	0.0602491	2.34143
GFTW01064547.1	15.6256	20.5205	44.7167	3.90529	0	0.973224	0.00850877	-4.05093	0.000107733	0.0603321	2.07013
GFTW01162276.1	70.3152	56.6758	91.3776	7.81059	2.9342	2.91967	6.84059e-08	-3.99845	7.89939e-11	0.0625671	7.16491
GFTW01054179.1	786.164	1215.6	1446.49	74.2006	118.346	28.2235	4.00914e-07	-3.96533	5.78711e-10	0.0640203	6.39695
GFTW01125202.1	83.9877	82.0822	71.9356	7.81059	6.84646	0.973224	2.2436e-07	-3.92935	2.91473e-10	0.0656369	6.64905
GFTW01150788.1	688.503	707.47	113.736	59.5557	25.4297	14.5984	0.00131565	-3.92224	9.11575e-06	0.0659609	2.88086
GFTW01026577.1	43.947	42.0183	29.1631	5.85794	0.978066	0.973224	0.0002485	-3.88211	1.09149e-06	0.0678215	3.60467
GFTW01039094.1	45.9002	19.5434	34.9957	1.95265	2.9342	1.94645	0.00014769	-3.87792	5.32968e-07	0.0680188	3.83065
GFTW01050259.1	2431.74	2617.84	2025.86	249.939	138.885	117.76	2.86215e-14	-3.80396	7.67269e-18	0.071597	13.5433
GFTW01110151.1	1794.99	2002.22	1082.92	178.667	119.324	56.447	4.53105e-08	-3.78334	4.7652e-11	0.0726273	7.3438
GFTW01104791.1	90.8239	379.142	620.201	25.3844	27.3858	27.2503	0.000167146	-3.76804	6.51434e-07	0.0734017	3.7769
GFTW01141317.1	37.1108	42.0183	39.8562	2.92897	2.9342	2.91967	5.67697e-07	-3.75995	8.54577e-10	0.0738144	6.24588
GFTW01092101.1	171.882	207.16	201.225	23.4318	13.6929	5.83935	1.32528e-08	-3.75578	1.31178e-11	0.0740285	7.87769
GFTW01085056.1	93.7537	64.4932	21.3863	5.85794	2.9342	4.86612	0.000614314	-3.71697	3.48358e-06	0.076047	3.21161
GFTW01110338.1	222.665	225.726	179.839	30.266	11.7368	5.83935	5.39928e-06	-3.71509	1.07031e-08	0.0761461	5.26766
GFTW01121183.1	96.6835	66.4475	130.262	13.6685	3.91226	4.86612	7.12332e-06	-3.70833	1.54235e-08	0.0765037	5.14732
GFTW01156393.1	456.073	485.653	310.101	40.0293	38.1446	18.4913	1.03734e-11	-3.69504	4.91994e-15	0.0772113	10.9841
GFTW01022991.1	16.6022	21.4977	24.3026	1.95265	0.978066	1.94645	0.000977301	-3.67708	6.18698e-06	0.0781786	3.00997
GFTW01103607.1	87.8941	78.1735	69.9914	7.81059	2.9342	7.78579	4.60398e-09	-3.67066	3.8925e-12	0.0785274	8.33687
GFTW01114118.1	22.4618	66.4475	45.6888	3.90529	4.89033	1.94645	0.000331833	-3.64782	1.58842e-06	0.0797805	3.47908
GFTW01138596.1	102.543	93.8082	147.76	7.81059	1.95613	18.4913	0.000310909	-3.6056	1.4413e-06	0.0821495	3.50737
GFTW01141562.1	36.1342	41.0411	40.8283	4.88162	0	4.86612	0.000368295	-3.59674	1.81512e-06	0.0826559	3.4338
GFTW01089411.1	43.947	49.8356	82.6287	8.78691	4.89033	0.973224	0.000324839	-3.5905	1.52727e-06	0.0830142	3.48833
GFTW01110152.1	11794.4	11792.5	5441.83	1304.37	728.659	401.942	3.4925e-06	-3.57551	6.35999e-09	0.0838814	5.45686
GFTW01101262.1	27.3448	16.6119	36.9399	2.92897	1.95613	1.94645	0.000849592	-3.56598	5.18953e-06	0.0844372	3.07079
GFTW01167939.1	19.532	18.5662	18.4699	2.92897	0.978066	0.973224	0.00262639	-3.53514	2.27573e-05	0.0862613	2.58064
GFTW01166978.1	53.713	87.9452	72.9077	9.76323	1.95613	6.81257	1.0622e-05	-3.533	2.49702e-08	0.0863898	4.97379
GFTW01156392.1	60.5492	64.4932	76.7961	4.88162	1.95613	10.7055	1.17959e-05	-3.52337	2.84597e-08	0.0869678	4.92827
GFTW01094632.1	160.163	143.644	140.955	11.7159	10.7587	16.5448	8.52576e-15	-3.51047	1.93392e-18	0.0877491	14.0693
GFTW01040551.1	69.3386	83.0594	65.1309	2.92897	2.9342	13.6251	0.000189644	-3.4797	7.58669e-07	0.0896408	3.72206
GFTW01050777.1	49.8066	57.653	65.1309	9.76323	0	5.83935	0.00363883	-3.46715	3.54173e-05	0.0904242	2.43904
GFTW01090790.1	132.818	141.69	91.3776	18.5501	0.978066	13.6251	0.00270632	-3.46393	2.36318e-05	0.0906262	2.56762
GFTW01080373.1	100.59	339.078	464.665	24.4081	41.0788	16.5448	0.000331833	-3.46272	1.60121e-06	0.0907021	3.47908
GFTW01144556.1	288.097	447.543	110.82	30.266	33.2542	13.6251	0.000150138	-3.45589	5.57281e-07	0.0911327	3.82351
GFTW01083798.1	301.77	391.845	190.532	34.1713	24.4516	22.3842	4.82357e-10	-3.44818	3.18296e-13	0.0916208	9.31663
GFTW01162273.1	177.741	124.1	214.835	22.4554	9.78066	15.5716	9.17315e-09	-3.43388	8.32306e-12	0.0925337	8.03748
GFTW01083564.1	65.4322	82.0822	29.1631	9.76323	0.978066	5.83935	0.00370964	-3.41322	3.67185e-05	0.0938679	2.43067
GFTW01141318.1	27.3448	52.7671	34.0236	2.92897	5.86839	1.94645	0.000310218	-3.40982	1.42654e-06	0.0940893	3.50833
GFTW01145969.1	35.1576	25.4064	22.3584	3.90529	2.9342	0.973224	0.000735547	-3.40848	4.36833e-06	0.094177	3.13339
GFTW01094631.1	1335.01	1093.45	828.231	132.78	71.3988	104.135	9.93324e-13	-3.40091	3.72215e-16	0.0946727	12.0029
GFTW01163159.1	1684.64	1246.87	568.68	99.585	33.2542	201.457	0.00153658	-3.38818	1.10584e-05	0.0955117	2.81344
GFTW01068295.1	44.9236	33.2237	43.7446	6.83426	1.95613	2.91967	7.74221e-05	-3.37978	2.47462e-07	0.0960693	4.11114
GFTW01120972.1	42.9704	33.2237	13.6094	3.90529	1.95613	2.91967	0.00375834	-3.35402	3.75105e-05	0.0977998	2.425
GFTW01112719.1	174.812	237.452	1229.71	52.7215	43.0349	65.206	0.00558054	-3.35062	6.32923e-05	0.0980307	2.25332
GFTW01053904.1	4843.94	4444.16	3090.31	423.724	318.849	496.344	1.97224e-15	-3.32066	4.06698e-19	0.100088	14.705
GFTW01070812.1	16.6022	38.1096	52.4935	2.92897	2.9342	4.86612	0.00213688	-3.32049	1.71853e-05	0.1001	2.67022
GFTW01130365.1	378.921	618.548	407.311	77.1295	47.9252	19.4645	1.73173e-05	-3.28108	4.48025e-08	0.102872	4.76152
GFTW01124195.1	244.15	446.566	220.667	35.1476	30.32	29.1967	2.43198e-09	-3.26716	1.95585e-12	0.103869	8.61404
GFTW01099280.1	324.231	299.014	184.699	37.1003	28.3639	18.4913	5.03126e-09	-3.26666	4.35751e-12	0.103906	8.29832
GFTW01088601.1	3385.87	7806.6	11027.5	270.442	469.472	1572.73	0.00476037	-3.26423	5.16343e-05	0.10408	2.32236
GFTW01106055.1	871.128	646.886	1156.8	117.159	74.333	87.5902	4.52216e-12	-3.26068	1.95829e-15	0.104337	11.3447
GFTW01141316.1	351.576	394.776	321.766	62.4847	35.2104	14.5984	1.21469e-05	-3.24982	2.98074e-08	0.105125	4.91553
GFTW01006906.1	513.692	2078.44	4633.04	157.188	394.16	210.216	0.00799727	-3.246	9.86178e-05	0.105404	2.09706
GFTW01100756.1	41.9938	20.5205	55.4098	5.85794	0.978066	5.83935	0.00513836	-3.21731	5.67938e-05	0.107521	2.28918
GFTW01065432.1	31.2512	72.3105	68.0472	6.83426	3.91226	7.78579	0.000154456	-3.21072	5.79679e-07	0.108013	3.8112
GFTW01149400.1	26.3682	67.4247	59.2982	3.90529	4.89033	7.78579	0.000419086	-3.20645	2.16463e-06	0.108333	3.3777
GFTW01019159.1	324.231	256.995	114.708	50.7688	9.78066	15.5716	0.00359142	-3.19257	3.48818e-05	0.10938	2.44473
GFTW01070802.1	59.5726	58.6301	60.2703	5.85794	10.7587	2.91967	1.02855e-05	-3.19218	2.35428e-08	0.10941	4.98778
GFTW01108088.1	83.9877	141.69	112.764	26.3607	7.82453	2.91967	0.00516189	-3.18937	5.71604e-05	0.109623	2.28719
GFTW01133006.1	27.3448	56.6758	58.3261	2.92897	5.86839	6.81257	0.000306926	-3.18874	1.39241e-06	0.109672	3.51297
GFTW01064249.1	2639.75	2372.57	1270.54	260.678	348.191	81.7508	0.00022171	-3.18547	9.64671e-07	0.10992	3.65422
GFTW01041229.1	893.59	1626.01	1195.69	84.9401	66.5085	260.824	0.000295113	-3.17175	1.32056e-06	0.110971	3.53001
GFTW01012040.1	42.9704	32.2466	30.1352	6.83426	2.9342	1.94645	0.000518338	-3.16907	2.86457e-06	0.111177	3.28539
GFTW01162634.1	27.3448	42.0183	26.2468	2.92897	2.9342	4.86612	0.000416482	-3.15511	2.12365e-06	0.112258	3.3804
GFTW01032792.1	17.5788	24.4292	18.4699	1.95265	1.95613	2.91967	0.00342762	-3.14636	3.27962e-05	0.112941	2.46501
GFTW01159028.1	85.9409	214.977	132.206	18.5501	24.4516	6.81257	0.000324839	-3.12039	1.52344e-06	0.114992	3.48833
GFTW01046265.1	174.812	157.324	235.249	38.0766	16.6271	10.7055	3.12884e-05	-3.11688	8.51666e-08	0.115272	4.50462
GFTW01046025.1	1035.2	3571.55	6518.92	248.962	559.454	477.853	0.00281286	-3.11263	2.49173e-05	0.115613	2.55085
GFTW01177540.1	155.28	132.895	69.9914	22.4554	5.86839	13.6251	0.000310909	-3.09378	1.44254e-06	0.117133	3.50737
GFTW01015629.1	30.2746	33.2237	34.9957	2.92897	6.84646	1.94645	0.000646703	-3.07166	3.694e-06	0.118943	3.1893
GFTW01075606.1	43.947	24.4292	20.4141	3.90529	3.91226	2.91967	0.00233094	-3.0479	1.94189e-05	0.120918	2.63247
GFTW01065759.1	44.9236	42.9954	23.3305	5.85794	4.89033	2.91967	0.000697264	-3.02515	4.0547e-06	0.12284	3.1566
GFTW01163148.1	712.919	1132.54	1632.16	110.325	70.4207	250.119	0.000350885	-3.01275	1.70097e-06	0.1239	3.45484
GFTW01072057.1	32.2278	29.3151	32.0794	3.90529	2.9342	4.86612	0.000208493	-2.99929	8.72771e-07	0.125061	3.68091
GFTW01109157.1	214.852	172.959	111.792	23.4318	25.4297	14.5984	3.70552e-07	-2.97701	5.25982e-10	0.127008	6.43115
GFTW01149405.1	37.1108	28.3379	18.4699	2.92897	2.9342	4.86612	0.00276977	-2.96693	2.42742e-05	0.127898	2.55756
GFTW01185828.1	1310.6	650.795	413.143	83.9638	33.2542	187.832	0.00865668	-2.96047	0.000110498	0.128472	2.06265
GFTW01017402.1	58.596	42.9954	41.8004	0.976323	9.78066	7.78579	0.00415429	-2.95105	4.31757e-05	0.129314	2.3815
GFTW01086911.1	161.139	277.516	298.435	26.3607	44.991	25.3038	4.93508e-07	-2.93105	7.32721e-10	0.131119	6.30671
GFTW01144552.1	300.793	423.114	86.5171	41.0056	45.9691	19.4645	0.00382638	-2.9287	3.85053e-05	0.131333	2.41721
GFTW01082838.1	1228.56	1172.6	867.115	222.602	101.719	105.108	3.08109e-07	-2.92804	4.25345e-10	0.131393	6.5113
GFTW01167971.1	26.3682	29.3151	18.4699	3.90529	0.978066	4.86612	0.00746294	-2.92627	8.98741e-05	0.131554	2.12709
GFTW01181297.1	274.425	250.155	209.002	60.532	11.7368	24.3306	0.00102551	-2.92485	6.68247e-06	0.131684	2.98906
GFTW01083698.1	21.4852	27.3607	31.1073	2.92897	2.9342	4.86612	0.00166061	-2.89723	1.22934e-05	0.134229	2.77973
GFTW01079253.1	152.35	166.119	247.886	25.3844	28.3639	22.3842	1.9804e-09	-2.89524	1.55185e-12	0.134414	8.70325
GFTW01130359.1	149.42	212.046	138.039	39.0529	18.5832	10.7055	0.000206463	-2.86976	8.4975e-07	0.136809	3.68516
GFTW01076910.1	58.596	64.4932	62.2145	8.78691	11.7368	4.86612	5.87909e-06	-2.86806	1.22446e-08	0.136971	5.23069
GFTW01044868.1	576.194	640.046	351.901	80.0585	68.4646	68.1257	2.92448e-10	-2.85561	1.80918e-13	0.138158	9.53395
GFTW01161576.1	425.798	426.046	478.274	46.8635	61.6181	75.9115	3.15208e-14	-2.85063	9.09992e-18	0.138636	13.5014
GFTW01070791.1	167.975	215.954	487.995	31.2423	58.6839	33.0896	0.000397283	-2.82545	2.00714e-06	0.141077	3.4009
GFTW01166049.1	292.98	945.9	1611.75	145.472	117.368	144.037	0.00237608	-2.80861	1.9942e-05	0.142733	2.62414
GFTW01029757.1	41.9938	39.0868	96.2381	3.90529	13.6929	7.78579	0.00663856	-2.80463	7.7708e-05	0.143127	2.17793
GFTW01184629.1	143.56	100.648	115.68	18.5501	8.80259	24.3306	1.03118e-05	-2.79947	2.38158e-08	0.14364	4.98667
GFTW01181301.1	41.9938	39.0868	63.1867	7.81059	1.95613	11.6787	0.00557197	-2.74949	6.29653e-05	0.148703	2.25399
GFTW01040903.1	142.584	152.438	196.365	13.6685	13.6929	46.7148	0.00148551	-2.72953	1.06437e-05	0.150775	2.82812
GFTW01106051.1	139.654	185.662	119.569	23.4318	33.2542	10.7055	9.05968e-05	-2.72303	3.00781e-07	0.151456	4.04289
GFTW01031553.1	233.408	207.16	227.472	33.195	20.5394	47.688	1.4548e-07	-2.71935	1.79997e-10	0.151843	6.8372
GFTW01070821.1	244.15	343.963	790.319	38.0766	93.8943	77.8579	0.00207784	-2.71576	1.66248e-05	0.152221	2.68239
GFTW01116336.1	240.244	275.562	202.197	57.6031	35.2104	16.5448	0.00012774	-2.71502	4.50907e-07	0.152299	3.89367
GFTW01133893.1	108.403	101.626	262.468	21.4791	12.7149	37.9557	0.00328501	-2.71109	3.10929e-05	0.152714	2.48346
GFTW01029323.1	404.313	329.306	230.388	45.8872	70.4207	31.1432	5.87909e-06	-2.70891	1.22101e-08	0.152945	5.23069
GFTW01057695.1	131.841	125.078	74.8519	28.3134	8.80259	13.6251	0.000670377	-2.7089	3.8707e-06	0.152947	3.17368
GFTW01103874.1	9839.25	10694.1	5047.16	1861.85	1293	763.008	6.23025e-05	-2.70691	1.92712e-07	0.153158	4.20549
GFTW01070820.1	604.516	687.927	1332.75	82.0112	155.512	176.154	9.94852e-05	-2.66584	3.38497e-07	0.15758	4.00224
GFTW01098842.1	155.28	149.507	83.6008	18.5501	10.7587	32.1164	0.000508788	-2.6603	2.76992e-06	0.158187	3.29346
GFTW01070779.1	248.057	242.338	690.193	28.3134	75.3111	84.6705	0.00613863	-2.64843	7.10144e-05	0.159493	2.21193
GFTW01180405.1	206.063	102.603	183.727	30.266	21.5174	28.2235	6.08683e-06	-2.62157	1.30538e-08	0.162491	5.21561
GFTW01072004.1	593.773	441.68	446.195	148.401	39.1226	54.5006	0.00170844	-2.61398	1.28495e-05	0.163348	2.7674
GFTW01118247.1	30.2746	51.79	47.633	12.6922	5.86839	2.91967	0.00947679	-2.59435	0.000124229	0.165585	2.02334
GFTW01051943.1	109.379	182.731	208.03	27.3371	10.7587	44.7683	0.00303913	-2.59333	2.77003e-05	0.165703	2.51725
GFTW01070833.1	348.646	305.854	453	38.0766	80.2014	67.1525	1.15514e-06	-2.57838	1.90562e-09	0.167428	5.93737
GFTW01138766.1	626.001	698.676	756.296	84.9401	114.434	151.823	5.11496e-10	-2.56686	3.48071e-13	0.168771	9.29116
GFTW01137314.1	19993	13931.5	14633.1	2307.05	1058.27	4883.64	0.00364724	-2.55741	3.56496e-05	0.169881	2.43804
GFTW01096004.1	2116.29	2000.27	1115.97	233.341	436.217	225.788	2.83921e-05	-2.547	7.66974e-08	0.17111	4.5468
GFTW01080158.1	111.332	113.352	115.68	15.6212	19.5613	23.3574	1.13206e-08	-2.53947	1.09208e-11	0.172006	7.94613
GFTW01177541.1	127.935	98.6941	66.103	27.3371	9.78066	13.6251	0.00143707	-2.52825	1.01644e-05	0.173349	2.84252
GFTW01047808.1	45.9002	43.9726	78.7403	9.76323	4.89033	14.5984	0.00320073	-2.52679	2.98332e-05	0.173525	2.49475
GFTW01138937.1	7920.23	13157.6	15997.9	1113.01	1427	3894.84	0.00405633	-2.52649	4.17049e-05	0.17356	2.39187
GFTW01162977.1	159.186	179.799	143.871	30.266	20.5394	33.0896	1.35657e-08	-2.52475	1.37072e-11	0.173769	7.86756
GFTW01054387.1	45.9002	49.8356	108.875	8.78691	7.82453	19.4645	0.00960711	-2.50354	0.000127133	0.176343	2.01741
GFTW01116789.1	229.501	905.836	1011.96	114.23	169.205	95.376	0.00800102	-2.50299	9.91589e-05	0.176411	2.09685
GFTW01070792.1	1011.76	814.959	2022.94	136.685	244.516	298.78	0.000618212	-2.50116	3.51851e-06	0.176635	3.20886
GFTW01027094.1	233.408	227.68	143.871	60.532	15.6491	31.1432	0.0028073	-2.49481	2.47189e-05	0.177414	2.55171
GFTW01154367.1	82.0345	124.1	139.011	13.6685	18.5832	29.1967	0.000101169	-2.48959	3.50486e-07	0.178057	3.99495
GFTW01145221.1	1078.17	995.735	664.918	195.265	69.4427	225.788	0.000945656	-2.48121	5.91998e-06	0.179095	3.02427
GFTW01133019.1	413.102	383.05	163.313	80.0585	37.1665	56.447	0.00100266	-2.46582	6.47155e-06	0.181014	2.99885
GFTW01085885.1	232.431	170.027	71.9356	33.195	30.32	22.3842	0.00196503	-2.46539	1.54385e-05	0.181069	2.70663
GFTW01086916.1	224.618	353.735	637.699	74.2006	76.2891	70.0721	0.000195417	-2.46298	7.92957e-07	0.181372	3.70904
GFTW01065453.1	75.1983	104.557	112.764	13.6685	10.7587	29.1967	0.000828776	-2.44727	5.00745e-06	0.183357	3.08156
GFTW01053189.1	102.543	95.7626	243.998	34.1713	23.4736	24.3306	0.00170844	-2.43183	1.28589e-05	0.18533	2.7674
GFTW01058418.1	280.284	287.288	308.156	45.8872	58.6839	59.3667	9.93324e-13	-2.41732	3.89185e-16	0.187203	12.0029
GFTW01133894.1	406.266	488.585	821.426	64.4373	88.0259	169.341	0.001146	-2.41499	7.56216e-06	0.187507	2.94082
GFTW01043716.1	160.163	201.297	109.848	36.124	29.342	23.3574	1.33518e-05	-2.40769	3.36061e-08	0.188458	4.87446
GFTW01061688.1	1948.32	2092.12	3430.55	261.655	607.379	541.113	0.000172628	-2.40545	6.76357e-07	0.18875	3.76289
GFTW01150565.1	166.022	151.461	203.169	52.7215	16.6271	29.1967	0.000707801	-2.40144	4.13057e-06	0.189276	3.15009
GFTW01090237.1	2218.84	1166.74	1264.71	403.222	260.165	220.922	4.26198e-05	-2.3947	1.23041e-07	0.190162	4.37039
GFTW01170054.1	378.921	411.388	221.639	70.2953	42.0568	85.6437	0.000113667	-2.3535	3.96124e-07	0.195671	3.94437
GFTW01120397.1	29.298	29.3151	31.1073	5.85794	3.91226	7.78579	0.00433945	-2.35307	4.58657e-05	0.19573	2.36257
GFTW01116782.1	61.5258	31.2694	41.8004	10.7396	9.78066	5.83935	0.00417871	-2.35247	4.36019e-05	0.195811	2.37896
GFTW01046338.1	210.946	291.196	179.839	55.6504	46.9472	31.1432	8.37101e-06	-2.35036	1.86429e-08	0.196097	5.07722
GFTW01070819.1	433.611	676.201	940.023	77.1295	178.008	148.903	0.000648951	-2.34295	3.72022e-06	0.197108	3.18779
GFTW01113401.1	584.984	543.306	627.978	135.709	109.543	101.215	3.07947e-13	-2.34175	1.01603e-16	0.197271	12.5115
GFTW01061918.1	75.1983	88.9224	106.931	27.3371	11.7368	14.5984	0.000416482	-2.33635	2.1299e-06	0.198011	3.3804
GFTW01152159.1	54.6896	24.4292	47.633	10.7396	6.84646	7.78579	0.0083532	-2.32074	0.000104729	0.200165	2.07815
GFTW01138599.1	333.021	288.265	327.598	65.4137	24.4516	100.242	0.00381324	-2.31932	3.82944e-05	0.200362	2.41871
GFTW01045620.1	93.7537	164.164	110.82	37.1003	23.4736	13.6251	0.00166155	-2.31323	1.23689e-05	0.201209	2.77949
GFTW01114253.1	252.94	307.808	321.766	46.8635	47.9252	84.6705	3.4925e-06	-2.29785	6.27962e-09	0.203366	5.45686
GFTW01138554.1	310.559	164.164	269.272	61.5084	35.2104	55.4738	8.37639e-05	-2.28935	2.72914e-07	0.204568	4.07694
GFTW01125073.1	32.2278	26.3836	26.2468	7.81059	3.91226	5.83935	0.00938194	-2.27241	0.000122077	0.206984	2.02771
GFTW01108836.1	37.1108	63.516	44.7167	10.7396	7.82453	11.6787	0.00179067	-2.26459	1.36625e-05	0.208109	2.74698
GFTW01069431.1	35.1576	71.3333	56.3819	8.78691	9.78066	15.5716	0.00423781	-2.25401	4.44806e-05	0.209641	2.37286
GFTW01036046.1	80.0813	67.4247	73.8798	25.3844	6.84646	14.5984	0.00558521	-2.24098	6.34605e-05	0.211542	2.25296
GFTW01153379.1	131.841	128.009	203.169	35.1476	15.6491	47.688	0.00315371	-2.23296	2.88747e-05	0.212722	2.50118
GFTW01010134.1	1887.77	1745.22	2100.71	249.939	289.507	682.23	0.00114975	-2.23059	7.6106e-06	0.213072	2.9394
GFTW01060087.1	455.096	331.26	308.156	76.1532	68.4646	89.5366	4.68361e-08	-2.22469	5.02222e-11	0.213944	7.32942
GFTW01026854.1	270.518	359.598	499.661	53.6978	114.434	77.8579	0.000383245	-2.19942	1.91251e-06	0.217726	3.41652
GFTW01077804.1	804.719	787.598	1946.15	228.46	233.758	308.512	0.00148551	-2.19882	1.06072e-05	0.217815	2.82812
GFTW01070038.1	239.267	332.237	283.854	77.1295	50.8594	58.3935	2.25845e-07	-2.19825	2.98059e-10	0.217902	6.64619
GFTW01167964.1	65.4322	78.1735	70.9635	22.4554	8.80259	15.5716	0.00100266	-2.19582	6.43607e-06	0.218269	2.99885
GFTW01067328.1	117.192	266.767	175.951	55.6504	35.2104	32.1164	0.00139856	-2.18682	9.83441e-06	0.219635	2.85432
GFTW01019727.1	153.326	121.169	263.44	38.0766	24.4516	56.447	0.00382664	-2.17668	3.85868e-05	0.221184	2.41718
GFTW01086381.1	1315.48	1506.79	1141.25	274.347	355.038	263.744	4.4752e-10	-2.14986	2.86079e-13	0.225335	9.34919
GFTW01026853.1	1077.19	1855.64	2130.85	182.572	579.993	384.424	0.00800102	-2.14234	9.90211e-05	0.226512	2.09685
GFTW01180516.1	41.9938	68.4018	39.8562	16.5975	9.78066	7.78579	0.00960711	-2.1369	0.000127384	0.227368	2.01741
GFTW01133492.1	44.9236	41.0411	46.6609	12.6922	11.7368	5.83935	0.00326499	-2.13184	3.0761e-05	0.228167	2.48612
GFTW01145217.1	290.05	246.247	189.56	54.6741	27.3858	84.6705	0.00388596	-2.12204	3.9265e-05	0.229722	2.4105
GFTW01162008.1	2694.44	1838.05	2596.49	637.539	379.489	620.917	5.39928e-06	-2.1218	1.06282e-08	0.22976	5.26766
GFTW01097398.1	94.7303	104.557	113.736	16.5975	23.4736	32.1164	8.89873e-05	-2.11631	2.93603e-07	0.230637	4.05067
GFTW01133794.1	1073.28	897.041	451.055	249.939	199.525	115.814	0.00373626	-2.09881	3.71361e-05	0.233451	2.42756
GFTW01076881.1	146.49	219.863	201.225	46.8635	49.8813	36.0093	5.39928e-06	-2.09615	1.04963e-08	0.233881	5.26766
GFTW01165260.1	330.091	365.461	419.948	91.7744	68.4646	101.215	5.38558e-08	-2.09301	5.99706e-11	0.234392	7.26877
GFTW01055628.1	542.013	529.626	346.068	119.111	94.8724	121.653	1.17729e-06	-2.07854	1.96645e-09	0.236754	5.92912
GFTW01029615.1	68.362	105.534	69.0193	28.3134	13.6929	15.5716	0.00326499	-2.07685	3.07687e-05	0.237032	2.48612
GFTW01096462.1	390.64	260.904	346.068	120.088	67.4865	50.6077	0.00108754	-2.06645	7.13157e-06	0.238746	2.96355
GFTW01109898.1	119.145	131.918	121.513	28.3134	19.5613	41.8486	0.000216059	-2.05375	9.31175e-07	0.240857	3.66543
GFTW01093381.1	2037.19	3182.64	1970.45	790.822	637.699	316.298	0.00218435	-2.04298	1.76572e-05	0.242663	2.66068
GFTW01009072.1	253.916	255.041	209.974	70.2953	58.6839	45.7415	6.30922e-07	-2.04085	9.75774e-10	0.24302	6.20002
GFTW01123729.1	988.32	989.872	867.115	138.638	166.271	387.343	0.00405633	-2.03918	4.17394e-05	0.243302	2.39187
GFTW01035267.1	649.439	878.475	501.605	249.939	115.412	131.385	0.00177235	-2.03058	1.3413e-05	0.244756	2.75145
GFTW01114174.1	59.5726	51.79	74.8519	12.6922	13.6929	19.4645	0.00119745	-2.02186	8.00047e-06	0.246241	2.92174
GFTW01167638.1	100.59	202.274	304.268	44.9109	55.7497	49.6344	0.007992	-2.01425	9.83879e-05	0.247542	2.09734
GFTW01141686.1	69.3386	74.2648	96.2381	18.5501	21.5174	19.4645	0.000136779	-2.01044	4.90772e-07	0.248197	3.86398
GFTW01130944.1	64.4556	70.3562	69.0193	13.6685	27.3858	9.73224	0.00896869	-2.00518	0.00011559	0.249104	2.04727
GFTW01006599.1	142.584	133.872	220.667	47.8398	43.0349	33.0896	0.000181206	-2.00379	7.17442e-07	0.249344	3.74183
GFTW01006348.1	857.455	1109.09	648.392	326.092	135.951	198.538	0.00247686	-1.98496	2.11964e-05	0.252621	2.6061
GFTW01096464.1	137.701	94.7854	104.987	46.8635	19.5613	19.4645	0.0099767	-1.97425	0.000133313	0.254502	2.00101
GFTW01148504.1	85.9409	85.0137	107.903	22.4554	24.4516	24.3306	3.45669e-05	-1.96886	9.48035e-08	0.255454	4.46134
GFTW01179940.1	123.052	158.301	174.978	37.1003	21.5174	58.3935	0.00480791	-1.96328	5.23482e-05	0.256445	2.31804
GFTW01114175.1	117.192	128.986	122.485	26.3607	23.4736	44.7683	0.000314556	-1.96214	1.46595e-06	0.256648	3.5023
GFTW01039938.1	590.843	434.84	466.609	160.117	76.2891	146.957	0.000419086	-1.96071	2.16914e-06	0.256902	3.3777
GFTW01060623.1	238.291	314.648	160.397	86.8928	54.7717	41.8486	0.00368376	-1.95871	3.63864e-05	0.257258	2.43371
GFTW01093426.1	338.88	476.858	443.279	138.638	117.368	68.1257	0.000295846	-1.9577	1.32994e-06	0.257439	3.52893
GFTW01098093.1	1275.44	1658.26	1057.65	352.453	333.52	349.388	1.02209e-07	-1.94673	1.22245e-10	0.259403	6.99051
GFTW01054607.1	54.6896	69.379	59.2982	8.78691	20.5394	18.4913	0.00620846	-1.93911	7.19502e-05	0.260777	2.20702
GFTW01060632.1	108.403	150.484	118.596	25.3844	38.1446	36.9825	0.000149135	-1.90903	5.47407e-07	0.266272	3.82642
GFTW01058770.1	32184.9	15678.7	22742.3	5874.54	4672.22	8384.33	0.00159255	-1.89903	1.15926e-05	0.268124	2.79791
GFTW01092073.1	31715.1	34806.8	32374.9	7017.81	8873.01	10654.9	2.37169e-08	-1.89744	2.44534e-11	0.268418	7.62494
GFTW01012502.1	87.8941	114.329	72.9077	21.4791	27.3858	25.3038	0.000523286	-1.89119	2.90271e-06	0.269584	3.28126
GFTW01027388.1	98.6367	107.489	137.066	30.266	25.4297	36.9825	0.000164627	-1.88863	6.31432e-07	0.270064	3.7835
GFTW01142181.1	169.929	202.274	271.217	59.5557	44.991	70.0721	0.000208867	-1.8815	8.78643e-07	0.271402	3.68013
GFTW01020712.1	93.7537	128.986	148.732	23.4318	41.0788	37.9557	0.00160236	-1.85813	1.1697e-05	0.275833	2.79524
GFTW01029985.1	98.6367	108.466	141.927	30.266	34.2323	32.1164	0.000100876	-1.8531	3.47391e-07	0.276797	3.99621
GFTW01025980.1	4122.23	5014.83	2334.02	1311.2	904.711	962.519	0.00126808	-1.85161	8.60307e-06	0.277083	2.89685
GFTW01060053.1	271.495	287.288	220.667	96.656	69.4427	50.6077	0.000308471	-1.84675	1.41215e-06	0.278017	3.51079
GFTW01088975.1	274.425	299.991	457.86	87.8691	91.9382	109.974	0.000118493	-1.83279	4.15387e-07	0.280722	3.92631
GFTW01040630.1	1252	971.306	2294.16	495.972	369.709	402.915	0.0035676	-1.83229	3.45034e-05	0.280819	2.44762
GFTW01039936.1	487.324	336.146	241.081	135.709	100.741	65.206	0.00808652	-1.81929	0.000100886	0.28336	2.09224
GFTW01142409.1	684.597	735.808	899.195	219.673	133.017	308.512	0.0020714	-1.81068	1.64878e-05	0.285056	2.68374
GFTW01092075.1	49.8066	71.3333	67.0751	17.5738	22.4955	13.6251	0.00455586	-1.80975	4.89464e-05	0.28524	2.34143
GFTW01131296.1	748.076	739.717	438.418	155.235	155.512	241.36	0.000992566	-1.8027	6.34502e-06	0.286637	3.00324
GFTW01052929.1	283.214	337.123	378.148	88.8454	90.9601	107.055	6.90227e-07	-1.79937	1.09596e-09	0.2873	6.16101
GFTW01122169.1	330.091	342.009	336.347	101.538	85.0917	103.162	8.41513e-09	-1.79901	7.46176e-12	0.287372	8.07494
GFTW01113559.1	243.174	210.091	133.178	47.8398	69.4427	51.5809	0.00148551	-1.79615	1.06505e-05	0.287943	2.82812
GFTW01167401.1	120.122	178.822	119.569	38.0766	54.7717	28.2235	0.00371349	-1.78952	3.68332e-05	0.289269	2.43022
GFTW01169180.1	219.735	148.53	175.951	46.8635	33.2542	77.8579	0.00759415	-1.78434	9.16109e-05	0.290308	2.11952
GFTW01018305.1	210.946	179.799	168.174	67.3663	37.1665	58.3935	0.000413177	-1.77834	2.09596e-06	0.291519	3.38386
GFTW01114822.1	92.7771	115.306	105.959	33.195	21.5174	36.9825	0.000847145	-1.77589	5.15338e-06	0.292015	3.07204
GFTW01110893.1	75.1983	62.5388	103.043	19.5265	26.4078	25.3038	0.00375435	-1.75707	3.73933e-05	0.295849	2.42547
GFTW01069631.1	309.582	339.078	298.435	112.277	76.2891	95.376	4.58536e-06	-1.73788	8.50997e-09	0.299811	5.33863
GFTW01103252.1	140.63	123.123	154.564	43.9346	26.4078	58.3935	0.00532792	-1.70005	5.94384e-05	0.307775	2.27344
GFTW01016510.1	379.898	339.078	242.053	104.467	110.521	82.7241	0.0002082	-1.69068	8.62956e-07	0.309781	3.68152
GFTW01011372.1	520.528	468.064	259.551	161.093	130.083	99.2689	0.00693267	-1.6766	8.23122e-05	0.31282	2.1591
GFTW01180528.1	114.262	119.215	85.545	37.1003	36.1884	27.2503	0.00122894	-1.66595	8.26152e-06	0.315138	2.91047
GFTW01130874.1	191.414	159.279	161.369	77.1295	43.0349	41.8486	0.00346091	-1.66023	3.32574e-05	0.31639	2.46081
GFTW01072177.1	107.426	136.804	147.76	41.9819	29.342	53.5273	0.00336621	-1.65049	3.20697e-05	0.318533	2.47286
GFTW01179959.1	390.64	380.119	493.828	126.922	106.609	170.314	0.000216059	-1.64675	9.27857e-07	0.319359	3.66543
GFTW01115913.1	496.113	526.694	368.427	147.425	130.083	167.395	3.55575e-05	-1.64476	9.972e-08	0.3198	4.44907
GFTW01154454.1	186.531	285.333	195.393	54.6741	75.3111	84.6705	0.00181606	-1.63617	1.40239e-05	0.32171	2.74087
GFTW01138551.1	180.671	192.502	169.146	53.6978	57.7059	63.2596	8.10398e-06	-1.63451	1.78811e-08	0.322079	5.0913
GFTW01133817.1	51.7598	68.4018	64.1588	22.4554	14.671	22.3842	0.00960711	-1.63086	0.00012686	0.322895	2.01741
GFTW01062567.1	162.116	176.868	243.998	51.7451	47.9252	89.5366	0.00941665	-1.62341	0.000122723	0.324568	2.0261
GFTW01065088.1	929.724	1473.57	1206.38	467.659	395.139	318.244	0.000375988	-1.61182	1.86585e-06	0.327186	3.42483
GFTW01008416.1	167.975	187.616	224.556	80.0585	62.5962	47.688	0.0012568	-1.6079	8.47682e-06	0.328076	2.90073
GFTW01124948.1	927.771	921.47	771.849	309.495	234.736	331.869	1.33518e-05	-1.58097	3.38655e-08	0.334257	4.87446
GFTW01131986.1	97.6601	111.397	81.6566	30.266	24.4516	42.8219	0.00796924	-1.57534	9.79434e-05	0.335565	2.09858
GFTW01167718.1	85.9409	85.9909	69.0193	22.4554	36.1884	22.3842	0.00947679	-1.57236	0.000124376	0.336258	2.02334
GFTW01082473.1	324.231	341.032	447.167	130.827	108.565	136.251	8.57748e-05	-1.56627	2.81235e-07	0.337681	4.06664
GFTW01039699.1	243.174	368.393	369.399	106.419	106.609	121.653	0.000419086	-1.5514	2.15763e-06	0.341178	3.3777
GFTW01054618.1	1172.9	1173.58	1580.64	487.185	456.757	405.835	1.33518e-05	-1.54076	3.36632e-08	0.343704	4.87446
GFTW01059444.1	354.506	428.977	308.156	104.467	164.315	107.055	0.0017487	-1.53835	1.3198e-05	0.344279	2.75728
GFTW01130938.1	149.42	116.283	110.82	56.6268	41.0788	33.0896	0.00678645	-1.52547	8.0048e-05	0.347366	2.16836
GFTW01144640.1	483.417	607.799	471.47	188.43	140.841	214.109	0.000331833	-1.52395	1.60004e-06	0.347733	3.47908
GFTW01016131.1	152.35	170.027	165.257	67.3663	64.5523	37.9557	0.00365051	-1.52144	3.58198e-05	0.348338	2.43765
GFTW01038305.1	146.49	144.621	103.043	46.8635	40.1007	51.5809	0.00236097	-1.50829	1.97665e-05	0.351527	2.62691
GFTW01158221.1	149.42	128.009	104.987	54.6741	43.0349	36.9825	0.00379178	-1.5055	3.79225e-05	0.352208	2.42116
GFTW01013056.1	99.6133	155.37	137.066	47.8398	43.0349	47.688	0.00289269	-1.50048	2.61232e-05	0.353436	2.5387
GFTW01136418.1	480.488	310.74	434.53	156.212	98.7846	179.073	0.00890922	-1.49764	0.000114456	0.354133	2.05016
GFTW01133815.1	108.403	78.1735	122.485	35.1476	32.2762	42.8219	0.00862792	-1.48713	0.000109824	0.356721	2.06409
GFTW01015108.1	414.079	518.877	449.111	189.407	116.39	188.806	0.00167533	-1.48245	1.2506e-05	0.357881	2.7759
GFTW01064402.1	311.536	396.731	483.135	123.017	150.622	152.796	0.000708342	-1.48227	4.16293e-06	0.357925	3.14976
GFTW01118806.1	234.384	196.411	239.137	93.727	63.5743	89.5366	0.0011688	-1.44041	7.7849e-06	0.368462	2.93226
GFTW01143313.1	276.378	394.776	262.468	91.7744	116.39	136.251	0.00421632	-1.43865	4.41682e-05	0.368914	2.37507
GFTW01076020.1	268.565	223.772	192.476	98.6087	69.4427	84.6705	0.00166155	-1.43812	1.23445e-05	0.369049	2.77949
GFTW01118803.1	99.6133	120.192	90.4055	41.0056	32.2762	41.8486	0.00468382	-1.42987	5.05142e-05	0.371165	2.3294
GFTW01156431.1	532.247	532.557	363.566	140.591	158.447	233.574	0.00888853	-1.42317	0.000113832	0.372892	2.05117
GFTW01042214.1	381.851	361.553	626.034	190.383	159.425	162.528	0.00730508	-1.41844	8.70693e-05	0.374116	2.13637
GFTW01012991.1	1134.81	940.037	1014.87	361.24	363.84	433.085	5.83882e-06	-1.41562	1.19199e-08	0.374848	5.23367
GFTW01073770.1	251.963	257.973	236.221	116.182	70.4207	94.4028	0.00199312	-1.40884	1.57415e-05	0.376614	2.70047
GFTW01060204.1	145.514	184.685	187.616	75.1769	55.7497	65.206	0.00178592	-1.40059	1.35526e-05	0.378773	2.74814
GFTW01122170.1	274.425	235.498	320.794	111.301	102.697	101.215	0.000275602	-1.39806	1.22757e-06	0.379439	3.55972
GFTW01007757.1	2178.8	2353.02	1579.67	702.953	658.238	963.492	0.00270632	-1.39448	2.36397e-05	0.380383	2.56762
GFTW01021705.1	265.635	284.356	450.083	123.993	112.478	145.01	0.0098009	-1.39043	0.000130358	0.381452	2.00873
GFTW01065434.1	301.77	377.187	270.244	117.159	135.951	109.974	0.000726963	-1.38642	4.30236e-06	0.382513	3.13849
GFTW01164208.1	203.133	237.452	155.536	94.7034	70.4207	65.206	0.00947679	-1.37189	0.000124672	0.386384	2.02334
GFTW01088813.1	200.203	232.566	255.663	88.8454	89.982	90.5099	0.000275602	-1.35392	1.22054e-06	0.391228	3.55972
GFTW01116667.1	1258.84	1522.43	2002.53	669.758	614.225	600.479	0.00121585	-1.34401	8.14848e-06	0.393924	2.91512
GFTW01048989.1	623.071	679.132	475.358	234.318	204.416	263.744	0.00111333	-1.33934	7.32366e-06	0.3952	2.95337
GFTW01152891.1	261.729	330.283	301.352	125.946	103.675	125.546	0.000419111	-1.33072	2.17866e-06	0.397569	3.37767
GFTW01070176.1	246.103	256.018	220.667	111.301	98.7846	77.8579	0.00139856	-1.32782	9.80933e-06	0.398369	2.85432
GFTW01083679.1	684.597	957.626	1125.69	325.116	371.665	434.058	0.00778313	-1.29141	9.4363e-05	0.408553	2.10885
GFTW01027858.1	1176.8	1213.64	1078.06	412.008	448.932	557.657	0.000180521	-1.28983	7.11006e-07	0.408998	3.74347
GFTW01019165.1	116.215	113.352	95.266	49.7925	44.991	38.929	0.00845718	-1.28058	0.000106731	0.41163	2.07277
GFTW01144129.1	621.118	560.895	438.418	219.673	231.802	216.056	0.000708078	-1.27946	4.14679e-06	0.411948	3.14992
GFTW01076571.1	423.845	412.365	398.562	159.141	134.973	218.002	0.00458261	-1.26965	4.93282e-05	0.41476	2.33889
GFTW01182734.1	96.6835	101.626	116.652	41.0056	40.1007	49.6344	0.00919874	-1.26842	0.000118934	0.415113	2.03627
GFTW01168819.1	785.187	1300.61	1219.02	484.256	445.998	441.844	0.00640518	-1.26819	7.46263e-05	0.415181	2.19347
GFTW01165737.1	166.999	172.959	209.002	77.1295	74.333	76.8847	0.00154595	-1.26549	1.11896e-05	0.415957	2.81081
GFTW01077608.1	147.467	210.091	161.369	82.0112	65.5304	69.0989	0.00947679	-1.26021	0.000123798	0.417483	2.02334
GFTW01069337.1	513.692	558.941	464.665	197.217	190.723	254.985	0.000973265	-1.25763	6.14136e-06	0.418229	3.01177
GFTW01086559.1	751.983	840.365	1169.44	342.69	401.007	418.486	0.00546064	-1.24877	6.1482e-05	0.420807	2.26276
GFTW01086259.1	689.48	563.827	505.493	278.252	255.275	207.297	0.00261518	-1.2474	2.25419e-05	0.421207	2.5825
GFTW01143972.1	213.876	205.205	250.802	109.348	78.2453	98.2956	0.0049829	-1.22844	5.45618e-05	0.426777	2.30252
GFTW01076826.1	2662.21	3065.38	3080.59	1358.07	1147.27	1304.12	4.26383e-05	-1.20926	1.2465e-07	0.432491	4.3702
GFTW01108129.1	812.532	889.224	616.313	334.879	357.972	312.405	0.00230382	-1.20536	1.90979e-05	0.433662	2.63755
GFTW01006373.1	1472.71	1720.79	1845.05	701.976	664.107	819.455	0.000357669	-1.20502	1.75538e-06	0.433764	3.44652
GFTW01026547.1	404.313	505.196	571.596	205.028	220.065	218.002	0.00181606	-1.20358	1.40435e-05	0.434196	2.74087
GFTW01064403.1	1287.16	1342.63	1486.34	514.522	641.611	631.623	0.000206463	-1.20314	8.51498e-07	0.434328	3.68516
GFTW01060054.1	177.741	176.868	218.723	99.585	77.2672	76.8847	0.00997537	-1.17607	0.00013309	0.442554	2.00107
GFTW01141415.1	309.582	370.347	455.916	167.928	162.359	175.18	0.00561228	-1.16809	6.39995e-05	0.44501	2.25086
GFTW01080365.1	114.262	116.283	114.708	52.7215	47.9252	53.5273	0.00792541	-1.16306	9.70778e-05	0.446564	2.10098
GFTW01104809.1	427.751	384.027	311.073	197.217	157.469	146.957	0.00960711	-1.16243	0.000127362	0.446759	2.01741
GFTW01087564.1	464.862	403.571	456.888	203.075	177.03	212.163	0.000605799	-1.162	3.39789e-06	0.446892	3.21767
GFTW01048067.1	230.478	231.589	276.077	104.467	125.192	101.215	0.00395901	-1.15768	4.04114e-05	0.448234	2.40241
GFTW01056960.1	1520.57	1497.02	1643.83	791.798	730.615	638.435	0.0003291	-1.10918	1.56088e-06	0.463558	3.48267
GFTW01019328.1	1008.83	1340.68	938.079	527.215	506.638	490.505	0.00500383	-1.10882	5.51006e-05	0.463673	2.3007
GFTW01018046.1	1713.93	1716.89	1384.27	701	667.041	868.116	0.0035755	-1.10653	3.46535e-05	0.46441	2.44666
GFTW01058657.1	977.577	1057.3	885.585	510.617	446.976	407.781	0.00133309	-1.0969	9.29153e-06	0.46752	2.87514
GFTW01145640.1	432.634	472.95	462.721	253.844	193.657	192.698	0.00420933	-1.0958	4.40081e-05	0.467876	2.37579
GFTW01063884.1	664.088	608.776	645.476	321.21	304.178	273.476	0.000386454	-1.0937	1.94446e-06	0.468559	3.4129
GFTW01178764.1	252.94	302.922	245.942	118.135	129.105	129.439	0.00433344	-1.0899	4.55737e-05	0.469795	2.36317
GFTW01026016.1	391.617	338.1	374.259	203.075	155.512	161.555	0.00567687	-1.08573	6.50873e-05	0.471152	2.24589
GFTW01077668.1	238.291	211.069	245.942	103.49	105.631	118.733	0.00433945	-1.08457	4.60554e-05	0.471534	2.36257
GFTW01040971.1	1302.79	1298.66	1240.4	630.705	613.247	572.256	5.66971e-05	-1.08087	1.72045e-07	0.472743	4.24644
GFTW01053560.1	1920	1804.83	1375.52	806.443	737.462	870.062	0.00581245	-1.07918	6.70013e-05	0.473297	2.23564
GFTW01017432.1	557.639	552.101	586.178	295.826	227.889	286.128	0.00282372	-1.06634	2.50963e-05	0.47753	2.54918
GFTW01015832.1	307.629	294.128	302.324	164.999	140.841	131.385	0.00443707	-1.04809	4.73041e-05	0.483607	2.3529
GFTW01067788.1	541.037	603.89	517.158	276.3	265.056	267.637	0.000967688	-1.03879	6.08621e-06	0.486736	3.01426
GFTW01131520.1	273.448	295.105	247.886	584.818	557.497	532.354	0.00138593	1.03648	9.68841e-06	2.05121	2.85826
GFTW01049285.1	187.507	201.297	240.109	426.653	404.919	470.067	0.00524645	1.04937	5.83714e-05	2.06963	2.28013
GFTW01076160.1	321.302	366.438	304.268	683.426	596.62	838.919	0.00764723	1.09496	9.24089e-05	2.13607	2.1165
GFTW01109911.1	793	827.662	905.999	1640.22	1555.12	2322.11	0.00927845	1.12677	0.000120348	2.1837	2.03252
GFTW01138149.1	183.601	175.89	197.337	418.843	432.305	390.263	0.000232509	1.15665	1.01645e-06	2.22939	3.63356
GFTW01038850.1	131.841	143.644	143.871	368.074	286.573	285.155	0.00288428	1.16417	2.57536e-05	2.24104	2.53996
GFTW01062215.1	641.627	556.986	470.498	1330.73	1404.5	1042.32	0.00413504	1.17838	4.28311e-05	2.26322	2.38352
GFTW01180631.1	1096.72	1356.31	1050.84	2917.25	2580.14	2486.59	0.000436073	1.18816	2.28405e-06	2.27862	3.36044
GFTW01041780.1	53.713	60.5845	72.9077	139.614	150.622	141.118	0.00714268	1.20416	8.49863e-05	2.30403	2.14614
GFTW01044281.1	724.638	641.023	717.412	1205.76	1694.01	1999.98	0.00664564	1.23399	7.79819e-05	2.35217	2.17746
GFTW01173257.1	72.2685	66.4475	49.5772	140.591	149.644	152.796	0.00850286	1.23453	0.000107482	2.35304	2.07043
GFTW01148651.1	190.437	167.096	147.76	451.061	406.875	333.816	0.0023797	1.23791	2.00214e-05	2.35856	2.62348
GFTW01154049.1	175.788	198.365	167.202	351.476	401.985	532.354	0.00472161	1.24807	5.11166e-05	2.37523	2.32591
GFTW01099450.1	51.7598	50.8128	40.8283	116.182	128.127	113.867	0.00333285	1.32069	3.16831e-05	2.49785	2.47718
GFTW01087587.1	131.841	117.26	110.82	234.318	344.279	326.03	0.00244441	1.32966	2.07171e-05	2.51344	2.61183
GFTW01153354.1	650.416	595.096	538.545	1146.2	1778.12	1593.17	0.00133309	1.34037	9.27568e-06	2.53216	2.87514
GFTW01107290.1	55.6662	76.2192	65.1309	162.07	152.578	189.779	0.00221042	1.35637	1.80502e-05	2.5604	2.65553
GFTW01109530.1	70.3152	69.379	61.2424	148.401	212.24	160.582	0.00270632	1.37517	2.36623e-05	2.59399	2.56762
GFTW01028754.1	165.046	132.895	154.564	516.475	323.74	345.495	0.00395526	1.38974	4.02916e-05	2.62031	2.40282
GFTW01139334.1	44.9236	31.2694	34.0236	89.8217	103.675	95.376	0.00685942	1.39012	8.10502e-05	2.621	2.16371
GFTW01160090.1	25.3916	29.3151	27.2189	75.1769	65.5304	76.8847	0.00746294	1.40928	8.97968e-05	2.65604	2.12709
GFTW01053350.1	2011.8	2530.87	2981.44	4706.85	7736.5	7811.1	0.00559767	1.42865	6.37174e-05	2.69194	2.25199
GFTW01171131.1	74.2217	85.9909	61.2424	165.975	252.341	178.1	0.00544587	1.42934	6.10911e-05	2.69324	2.26393
GFTW01181593.1	52.7364	56.6758	60.2703	125.946	153.556	180.046	0.00154084	1.43737	1.11209e-05	2.70827	2.81224
GFTW01160064.1	29.298	36.1553	36.9399	86.8928	116.39	90.5099	0.00289269	1.5206	2.61269e-05	2.8691	2.5387
GFTW01181592.1	69.3386	36.1553	45.6888	153.283	155.512	129.439	0.00745211	1.53542	8.94364e-05	2.89872	2.12772
GFTW01085521.1	169.929	185.662	257.607	476.446	596.62	704.614	0.00100266	1.53554	6.46996e-06	2.89897	2.99885
GFTW01081792.1	281.261	246.247	250.802	672.687	927.206	659.846	4.16679e-05	1.53773	1.19434e-07	2.90338	4.3802
GFTW01100075.1	158.209	123.123	131.234	416.89	323.74	469.094	0.000161274	1.552	6.15243e-07	2.93224	3.79244
GFTW01041322.1	4476.74	4478.37	3826.19	10416.4	12106.5	16319	4.01285e-05	1.60358	1.14194e-07	3.03897	4.39655
GFTW01105331.1	40.0406	53.7443	63.1867	126.922	160.403	189.779	0.00227034	1.60374	1.87268e-05	3.0393	2.64391
GFTW01060819.1	23.4384	16.6119	23.3305	72.2479	71.3988	51.5809	0.00917896	1.62289	0.00011849	3.07992	2.03721
GFTW01095032.1	69.3386	55.6986	45.6888	209.91	166.271	153.769	0.000613028	1.63424	3.45108e-06	3.10425	3.21252
GFTW01181630.1	20.5086	34.2009	19.442	78.1059	74.333	80.7776	0.00592904	1.6533	6.84674e-05	3.14553	2.22702
GFTW01026974.1	282.238	360.575	394.674	721.503	1491.55	1070.55	0.00316213	1.66218	2.90169e-05	3.16493	2.50002
GFTW01101459.1	40.0406	30.2922	34.9957	105.443	91.9382	141.118	0.0014198	1.6843	1.0013e-05	3.21384	2.84777
GFTW01160974.1	49.8066	48.8585	30.1352	172.809	94.8724	149.877	0.00844066	1.69698	0.000106348	3.24221	2.07362
GFTW01032587.1	76.1749	112.374	149.704	277.276	429.371	394.156	0.0031778	1.70233	2.93573e-05	3.25425	2.49787
GFTW01093618.1	143.56	229.635	283.854	528.191	827.444	784.419	0.00319891	1.70355	2.97503e-05	3.25701	2.495
GFTW01051010.1	184.578	245.269	244.97	502.807	892.974	814.589	0.000565368	1.71171	3.1478e-06	3.27549	3.24767
GFTW01166770.1	463.885	725.059	880.725	1508.42	2216.3	3088.04	0.0078974	1.71883	9.64091e-05	3.2917	2.10252
GFTW01035988.1	44.9236	46.9041	82.6287	136.685	230.823	216.056	0.00739098	1.74191	8.82455e-05	3.34478	2.1313
GFTW01168473.1	30.2746	38.1096	39.8562	86.8928	114.434	161.555	0.00333006	1.74526	3.1588e-05	3.35254	2.47755
GFTW01048038.1	12.6958	13.6804	18.4699	50.7688	42.0568	60.3399	0.00824839	1.77189	0.000103245	3.41502	2.08363
GFTW01165196.1	94.7303	79.1507	83.6008	206.981	213.218	463.255	0.0094888	1.77871	0.000125033	3.4312	2.02279
GFTW01144128.1	26.3682	34.2009	24.3026	91.7744	86.0698	115.814	0.000491181	1.79093	2.64359e-06	3.46039	3.30876
GFTW01092541.1	27.3448	33.2237	19.442	87.8691	122.258	72.9918	0.0038106	1.82326	3.81893e-05	3.5388	2.41901
GFTW01176642.1	36.1342	42.0183	49.5772	114.23	116.39	229.681	0.00550519	1.84947	6.20971e-05	3.60368	2.25923
GFTW01180966.1	35.1576	35.1781	27.2189	82.0112	154.534	115.814	0.0017884	1.85283	1.36083e-05	3.61208	2.74754
GFTW01100079.1	40.0406	33.2237	32.0794	123.017	117.368	140.144	1.17959e-05	1.85298	2.83056e-08	3.61246	4.92827
GFTW01142922.1	30.2746	25.4064	19.442	106.419	81.1795	85.6437	0.000446656	1.86301	2.34869e-06	3.63766	3.35003
GFTW01136084.1	312.512	168.073	179.839	535.025	933.075	1028.7	0.0025651	1.91863	2.20573e-05	3.78063	2.5909
GFTW01073480.1	61.5258	47.8813	62.2145	219.673	230.823	201.457	1.61374e-07	1.92547	2.02991e-10	3.7986	6.79217
GFTW01053625.1	55.6662	46.9041	47.633	200.146	108.565	264.717	0.0031778	1.93274	2.92919e-05	3.81781	2.49787
GFTW01159083.1	50.7832	35.1781	41.8004	129.851	204.416	157.662	9.54598e-05	1.94498	3.18895e-07	3.85031	4.02018
GFTW01152218.1	62.5024	94.7854	95.266	211.862	426.437	338.682	0.000817179	1.95171	4.92053e-06	3.86833	3.08768
GFTW01166736.1	12.6958	12.7032	10.6931	44.9109	38.1446	59.3667	0.00365051	1.98061	3.58321e-05	3.9466	2.43765
GFTW01161577.1	31.2512	21.4977	23.3305	86.8928	76.2891	139.171	0.00161486	1.99075	1.18216e-05	3.97443	2.79186
GFTW01120649.1	20.5086	25.4064	16.5257	84.9401	90.9601	72.9918	0.000148528	1.99511	5.42117e-07	3.98648	3.82819
GFTW01115439.1	33.2044	60.5845	53.4656	136.685	232.78	222.868	0.000690009	2.00808	3.99828e-06	4.02246	3.16115
GFTW01049000.1	69.3386	76.2192	34.9957	329.997	235.714	161.555	0.00440693	2.01014	4.68919e-05	4.02821	2.35586
GFTW01153200.1	85.9409	136.804	175.951	294.85	789.299	534.3	0.00841227	2.02122	0.000105643	4.05928	2.07509
GFTW01099219.1	50.7832	51.79	34.9957	192.336	212.24	157.662	5.39928e-06	2.03113	1.08302e-08	4.08725	5.26766
GFTW01184374.1	80.0813	135.826	114.708	329.997	430.349	591.72	0.000161242	2.03195	6.11798e-07	4.08956	3.79252
GFTW01102802.1	65.4322	54.7215	96.2381	164.999	372.643	364.959	0.0030137	2.06038	2.73442e-05	4.17096	2.5209
GFTW01048398.1	29.298	51.79	51.5214	96.656	222.999	242.333	0.00663856	2.08333	7.77561e-05	4.23784	2.17793
GFTW01168370.1	34.181	41.0411	19.442	103.49	198.547	99.2689	0.00558054	2.08393	6.32427e-05	4.2396	2.25332
GFTW01130629.1	17.5788	22.4749	18.4699	63.461	129.105	58.3935	0.00524645	2.10034	5.84213e-05	4.28809	2.28013
GFTW01110695.1	494.16	384.027	176.923	1608.98	1341.91	1626.26	0.000992566	2.11708	6.34009e-06	4.33814	3.00324
GFTW01041179.1	135.747	150.484	139.011	389.553	668.019	805.83	2.56972e-05	2.13159	6.83578e-08	4.38201	4.59011
GFTW01131942.1	11.7192	7.81735	9.72102	37.1003	53.7936	37.9557	0.00300061	2.13872	2.71635e-05	4.40372	2.52279
GFTW01168481.1	9.76601	7.81735	7.77682	37.1003	27.3858	47.688	0.00693267	2.14527	8.23446e-05	4.42376	2.1591
GFTW01068963.1	44.9236	53.7443	62.2145	120.088	266.034	329.923	0.00229437	2.15402	1.89723e-05	4.45066	2.63934
GFTW01127290.1	10.7426	16.6119	8.74892	46.8635	64.5523	49.6344	0.00165965	2.15755	1.22521e-05	4.46157	2.77998
GFTW01100995.1	26.3682	56.6758	85.545	227.483	284.617	241.36	0.00261619	2.15991	2.26045e-05	4.46886	2.58233
GFTW01155588.1	35.1576	39.0868	37.912	131.804	241.582	129.439	0.00015864	2.1645	5.98652e-07	4.48312	3.79959
GFTW01150865.1	62.5024	122.146	198.309	349.524	707.141	662.766	0.00895579	2.16663	0.000115239	4.48974	2.0479
GFTW01067773.1	9.76601	10.7489	10.6931	30.266	67.4865	42.8219	0.00806595	2.17127	0.000100233	4.5042	2.09334
GFTW01122652.1	15.6256	13.6804	7.77682	52.7215	60.6401	58.3935	0.000499248	2.21188	2.6973e-06	4.6328	3.30168
GFTW01074272.1	140.63	138.758	116.652	220.649	893.952	759.115	0.00965243	2.24219	0.000128184	4.73115	2.01536
GFTW01096938.1	7.81281	17.589	5.83261	47.8398	53.7936	46.7148	0.00692856	2.24817	8.201e-05	4.75081	2.15936
GFTW01108117.1	23.4384	48.8585	40.8283	152.306	189.745	197.565	2.44656e-05	2.254	6.45769e-08	4.77003	4.61144
GFTW01142087.1	9.76601	25.4064	16.5257	83.9638	82.1575	81.7508	0.000419111	2.26148	2.18656e-06	4.79483	3.37767
GFTW01139276.1	3.9064	13.6804	8.74892	38.0766	44.013	45.7415	0.00790564	2.27922	9.66726e-05	4.85416	2.10206
GFTW01110585.1	54.6896	46.9041	93.3218	165.975	425.459	362.039	0.00232138	2.29026	1.92914e-05	4.89145	2.63425
GFTW01134239.1	10.7426	23.4521	14.5815	68.3426	85.0917	86.617	0.000212064	2.29922	8.96462e-07	4.92192	3.67353
GFTW01057287.1	11.7192	7.81735	18.4699	82.0112	42.0568	63.2596	0.0039088	2.30092	3.95765e-05	4.92772	2.40796
GFTW01150864.1	56.6428	103.58	96.2381	244.081	489.033	544.032	0.000386454	2.3161	1.93903e-06	4.97985	3.4129
GFTW01115124.1	3.9064	10.7489	8.74892	30.266	42.0568	44.7683	0.00628757	2.32274	7.31263e-05	5.00283	2.20152
GFTW01142465.1	25.3916	6.84018	15.5536	82.0112	88.0259	77.8579	0.00207135	2.37505	1.64447e-05	5.18753	2.68375
GFTW01179516.1	37.1108	52.7671	17.4978	158.164	197.569	201.457	0.000375988	2.3757	1.86854e-06	5.18988	3.42483
GFTW01011916.1	16.6022	20.5205	8.74892	99.585	93.8943	44.7683	0.00394186	2.377	3.99924e-05	5.19455	2.4043
GFTW01030562.1	11.7192	9.77169	7.77682	33.195	81.1795	37.9557	0.00860948	2.37989	0.000109363	5.20497	2.06502
GFTW01073253.1	235.361	340.055	168.174	667.805	1317.45	1935.74	0.00126935	2.39866	8.63791e-06	5.27315	2.89642
GFTW01179512.1	50.7832	60.5845	21.3863	220.649	255.275	225.788	0.00014946	2.40229	5.51683e-07	5.28642	3.82548
GFTW01032161.1	7.81281	6.84018	5.83261	44.9109	39.1226	25.3038	0.00289269	2.41618	2.60802e-05	5.33756	2.5387
GFTW01186076.1	20.5086	33.2237	33.0515	61.5084	236.692	165.448	0.0078974	2.41749	9.6256e-05	5.3424	2.10252
GFTW01066771.1	72.2685	91.8539	82.6287	234.318	349.169	753.276	0.0011688	2.43763	7.77054e-06	5.41751	2.93226
GFTW01045934.1	33.2044	70.3562	57.354	253.844	341.345	277.369	2.69759e-06	2.43894	4.78394e-09	5.42243	5.56902
GFTW01117459.1	7.81281	7.81735	13.6094	51.7451	33.2542	73.965	0.00326534	2.44246	3.08394e-05	5.43568	2.48607
GFTW01062522.1	55.6662	66.4475	68.0472	202.099	288.529	544.032	0.000215941	2.44387	9.17307e-07	5.44099	3.66566
GFTW01109770.1	6.8362	8.79452	10.6931	57.6031	63.5743	23.3574	0.0084377	2.45672	0.000106137	5.48965	2.07378
GFTW01079528.1	118.169	81.105	34.9957	385.648	251.363	650.114	0.00575465	2.45798	6.60976e-05	5.49448	2.23998
GFTW01144046.1	6.8362	19.5434	14.5815	108.372	67.4865	49.6344	0.00403721	2.46072	4.13761e-05	5.50492	2.39392
GFTW01183437.1	4.883	5.86301	5.83261	18.5501	35.2104	37.9557	0.00859316	2.46784	0.000108978	5.53213	2.06585
GFTW01143219.1	448.26	796.393	695.053	2450.57	1736.07	6614.03	0.00533955	2.47721	5.96783e-05	5.56821	2.2725
GFTW01126349.1	1553.77	1122.77	858.366	8093.72	3492.67	8146.86	0.000127897	2.48089	4.56266e-07	5.58242	3.89314
GFTW01129859.1	309.582	266.767	299.408	1940.93	889.062	2149.85	9.71904e-06	2.5075	2.20459e-08	5.68634	5.01238
GFTW01156120.1	12.6958	9.77169	13.6094	36.124	99.7627	70.0721	0.00219157	2.51308	1.78059e-05	5.70837	2.65924
GFTW01047815.1	27.3448	113.352	80.6845	338.784	377.533	547.925	0.00281286	2.51367	2.49418e-05	5.71072	2.55085
GFTW01066798.1	27.3448	38.1096	20.4141	94.7034	137.907	271.53	0.0013051	2.55376	8.9656e-06	5.87163	2.88436
GFTW01057987.1	5.8596	2.93151	2.91631	20.5028	24.4516	24.3306	0.00947679	2.56541	0.000124679	5.91922	2.02334
GFTW01043266.1	58.596	98.6941	123.457	478.398	614.225	571.283	1.67644e-07	2.56717	2.14334e-10	5.92644	6.77561
GFTW01070035.1	66.4088	103.58	53.4656	193.312	596.62	539.166	0.0012568	2.57244	8.50068e-06	5.94814	2.90073
GFTW01114486.1	2.9298	11.726	6.80472	32.2187	57.7059	37.9557	0.00808652	2.5751	0.00010085	5.95912	2.09224
GFTW01094749.1	22.4618	18.5662	15.5536	60.532	120.302	158.636	0.000351436	2.585	1.71754e-06	6.00014	3.45415
GFTW01179313.1	3.9064	12.7032	5.83261	32.2187	55.7497	46.7148	0.00449897	2.58553	4.81496e-05	6.00237	2.34689
GFTW01152446.1	41.0172	60.5845	37.912	255.797	300.266	282.235	2.3529e-10	2.58717	1.35855e-13	6.00918	9.6284
GFTW01087470.1	16.6022	10.7489	42.7725	140.591	149.644	136.251	0.00157214	2.60419	1.14116e-05	6.0805	2.80351
GFTW01131767.1	402.359	305.854	253.719	2596.04	883.193	2384.4	0.000208493	2.6078	8.70925e-07	6.09573	3.68091
GFTW01115990.1	4.883	11.726	8.74892	30.266	42.0568	82.7241	0.00800102	2.61228	9.91172e-05	6.1147	2.09685
GFTW01077868.1	7.81281	14.6575	9.72102	30.266	68.4646	98.2956	0.00546064	2.61377	6.1414e-05	6.12102	2.26276
GFTW01010116.1	9.76601	14.6575	7.77682	41.0056	88.0259	68.1257	0.000614314	2.61443	3.48366e-06	6.12381	3.21161
GFTW01028010.1	4.883	3.90868	13.6094	51.7451	43.0349	42.8219	0.00324687	2.61808	3.04641e-05	6.13932	2.48854
GFTW01025050.1	4.883	7.81735	4.86051	41.0056	33.2542	34.0628	0.000508788	2.62516	2.79081e-06	6.16951	3.29346
GFTW01061310.1	24.415	28.3379	32.0794	178.667	204.416	152.796	1.44547e-10	2.65909	7.7499e-14	6.31637	9.83999
GFTW01165241.1	26.3682	12.7032	18.4699	57.6031	142.798	163.502	0.00130642	2.66089	9.02485e-06	6.32424	2.88392
GFTW01179311.1	6.8362	13.6804	3.88841	35.1476	72.3769	47.688	0.00480065	2.66942	5.21702e-05	6.36175	2.3187
GFTW01071338.1	212.899	221.817	460.777	1118.87	3427.14	1153.27	0.00323007	2.67001	3.01733e-05	6.36433	2.49079
GFTW01052296.1	68.362	101.626	97.2102	370.027	422.524	909.965	4.63424e-05	2.67169	1.36655e-07	6.37175	4.33402
GFTW01066810.1	82.0345	86.968	243.026	747.864	1113.04	771.767	0.000458142	2.67565	2.42763e-06	6.38926	3.339
GFTW01039923.1	7.81281	42.0183	24.3026	108.372	213.218	155.716	0.0056316	2.68674	6.4336e-05	6.43855	2.24937
GFTW01184056.1	10.7426	12.7032	3.88841	48.8162	44.013	85.6437	0.00225148	2.70745	1.85248e-05	6.53167	2.64753
GFTW01078709.1	54.6896	47.8813	121.513	291.921	703.229	476.88	0.000480299	2.7156	2.57512e-06	6.56869	3.31849
GFTW01103310.1	11.7192	27.3607	28.191	63.461	184.854	198.538	0.00279108	2.73168	2.45185e-05	6.64228	2.55423
GFTW01048353.1	34.181	76.2192	23.3305	147.425	407.853	339.655	0.00281286	2.74255	2.48821e-05	6.69251	2.55085
GFTW01178773.1	33.2044	31.2694	58.3261	104.467	399.051	327.977	0.00190131	2.75931	1.48987e-05	6.7707	2.72095
GFTW01065812.1	5.8596	4.88585	3.88841	29.2897	31.2981	38.929	0.000458142	2.76595	2.42798e-06	6.80193	3.339
GFTW01111271.1	4.883	12.7032	6.80472	38.0766	88.0259	40.8754	0.00351505	2.77535	3.39226e-05	6.84644	2.45407
GFTW01141202.1	24.415	44.9498	9.72102	182.572	186.811	180.046	0.000458474	2.79668	2.43919e-06	6.94842	3.33869
GFTW01111015.1	10.7426	21.4977	18.4699	44.9109	128.127	182.966	0.00340772	2.81154	3.25355e-05	7.02034	2.46754
GFTW01068538.1	9.76601	11.726	16.5257	35.1476	137.907	94.4028	0.00306605	2.81439	2.80088e-05	7.0342	2.51342
GFTW01089795.1	7.81281	13.6804	4.86051	90.7981	65.5304	29.1967	0.00500072	2.81583	5.486e-05	7.04124	2.30097
GFTW01044029.1	9.76601	13.6804	5.83261	65.4137	60.6401	82.7241	1.04533e-05	2.83452	2.4358e-08	7.13304	4.98075
GFTW01012670.1	49.8066	35.1781	37.912	123.017	216.153	543.059	0.00184196	2.84374	1.43197e-05	7.17876	2.73472
GFTW01059029.1	4.883	7.81735	2.91631	31.2423	52.8155	28.2235	0.00218435	2.84641	1.76137e-05	7.19208	2.66068
GFTW01077811.1	9.76601	4.88585	3.88841	41.9819	32.2762	59.3667	0.000909315	2.84988	5.64407e-06	7.2094	3.04129
GFTW01093277.1	20.5086	14.6575	29.1631	48.8162	154.534	264.717	0.00664564	2.86308	7.81177e-05	7.27566	2.17746
GFTW01080756.1	20.5086	38.1096	72.9077	130.827	352.104	487.585	0.00433945	2.88331	4.59558e-05	7.37841	2.36257
GFTW01084905.1	4.883	5.86301	0.972102	20.5028	32.2762	34.0628	0.00788955	2.89057	9.59878e-05	7.41561	2.10295
GFTW01063234.1	6.8362	6.84018	10.6931	41.9819	82.1575	58.3935	6.75789e-05	2.90464	2.1182e-07	7.48833	4.17019
GFTW01044267.1	16.6022	19.5434	6.80472	75.1769	65.5304	186.859	0.00221042	2.93135	1.80165e-05	7.62825	2.65553
GFTW01062568.1	23.4384	39.0868	33.0515	138.638	232.78	362.039	1.10272e-05	2.94	2.61501e-08	7.6741	4.95754
GFTW01003672.1	22.4618	19.5434	17.4978	60.532	266.034	130.412	0.00128472	2.94111	8.79546e-06	7.68002	2.89119
GFTW01109045.1	33.2044	18.5662	44.7167	193.312	242.56	307.539	4.11721e-07	2.94557	6.028e-10	7.70382	6.3854
GFTW01131463.1	4.883	2.93151	6.80472	20.5028	54.7717	38.929	0.00319891	2.96519	2.97113e-05	7.80926	2.495
GFTW01103139.1	7.81281	7.81735	9.72102	34.1713	38.1446	126.519	0.00566775	2.97143	6.48657e-05	7.84313	2.24659
GFTW01080337.1	413.102	535.489	227.472	3308.76	5110.39	926.509	0.00289269	2.99034	2.60845e-05	7.94661	2.5387
GFTW01052405.1	6.8362	10.7489	7.77682	59.5557	41.0788	104.135	0.000201011	3.01344	8.20724e-07	8.07489	3.69678
GFTW01178826.1	10.7426	15.6347	2.91631	44.9109	81.1795	113.867	0.00289269	3.03459	2.59199e-05	8.19414	2.5387
GFTW01034390.1	3.9064	9.77169	6.80472	76.1532	42.0568	55.4738	5.65457e-05	3.08405	1.70241e-07	8.47993	4.2476
GFTW01156117.1	10.7426	11.726	18.4699	64.4373	156.491	129.439	1.652e-05	3.09708	4.22419e-08	8.55687	4.78199
GFTW01028558.1	9.76601	9.77169	12.6373	142.543	29.342	104.135	0.00221923	3.10069	1.81679e-05	8.57827	2.6538
GFTW01065143.1	243.174	268.721	725.188	3953.13	1949.28	4786.32	0.000216059	3.11106	9.24651e-07	8.64018	3.66543
GFTW01006276.1	31.2512	17.589	17.4978	88.8454	106.609	384.424	0.00286116	3.12792	2.54881e-05	8.74172	2.54346
GFTW01066466.1	53.713	66.4475	81.6566	200.146	266.034	1412.15	0.00888853	3.21832	0.000114007	9.30704	2.05117
GFTW01178382.1	111.332	148.53	34.0236	1638.27	450.888	693.909	0.00208325	3.24339	1.67111e-05	9.4702	2.68126
GFTW01057084.1	1.9532	5.86301	5.83261	21.4791	64.5523	44.7683	0.00207784	3.26024	1.66059e-05	9.58145	2.68239
GFTW01055107.1	3.9064	5.86301	1.9442	37.1003	28.3639	47.688	0.000195417	3.2728	7.93855e-07	9.66518	3.70904
GFTW01053140.1	1.9532	6.84018	16.5257	41.9819	123.236	81.7508	0.00628757	3.2855	7.30679e-05	9.75069	2.20152
GFTW01120061.1	3.9064	0.977169	4.86051	23.4318	36.1884	36.0093	0.000750725	3.29411	4.47395e-06	9.80906	3.12452
GFTW01080848.1	43.947	128.986	64.1588	273.371	564.344	1509.47	0.00262639	3.30744	2.2801e-05	9.90006	2.58064
GFTW01054747.1	41.9938	7.81735	40.8283	400.293	225.933	276.396	0.000308471	3.31581	1.41173e-06	9.95766	3.51079
GFTW01039337.1	14.649	25.4064	16.5257	75.1769	71.3988	440.871	0.00862792	3.37613	0.000109953	10.3828	2.06409
GFTW01183933.1	9.76601	0	6.80472	57.6031	74.333	42.8219	0.00806595	3.39838	0.000100296	10.5442	2.09334
GFTW01140467.1	35.1576	52.7671	70.9635	494.996	577.059	627.73	4.56822e-14	3.41914	1.41303e-17	10.6971	13.3403
GFTW01059955.1	13.6724	28.3379	7.77682	42.9582	345.257	157.662	0.00869696	3.45488	0.000111191	10.9653	2.06063
GFTW01133777.1	0	2.93151	5.83261	32.2187	30.32	34.0628	0.00236097	3.4612	1.97293e-05	11.0135	2.62691
GFTW01086281.1	1.9532	0.977169	9.72102	24.4081	55.7497	60.3399	0.00997751	3.47209	0.00013353	11.0969	2.00098
GFTW01054761.1	12.6958	12.7032	6.80472	56.6268	79.2233	229.681	0.000466707	3.50494	2.49262e-06	11.3525	3.33096
GFTW01102968.1	16.6022	21.4977	16.5257	114.23	107.587	402.915	0.00016503	3.51566	6.36379e-07	11.4372	3.78244
GFTW01094745.1	0	2.93151	2.91631	27.3371	17.6052	22.3842	0.00397824	3.52462	4.06897e-05	11.5084	2.40031
GFTW01133258.1	9.76601	13.6804	19.442	73.2243	188.767	238.44	1.33518e-05	3.54433	3.35571e-08	11.6668	4.87446
GFTW01154975.1	2.9298	3.90868	2.91631	27.3371	53.7936	36.0093	4.26383e-05	3.5861	1.24853e-07	12.0095	4.3702
GFTW01178772.1	0.976601	2.93151	11.6652	30.266	83.1356	77.8579	0.00644909	3.61751	7.52709e-05	12.2738	2.1905
GFTW01115519.1	0.976601	8.79452	7.77682	67.3663	74.333	76.8847	9.08399e-06	3.63855	2.04181e-08	12.4541	5.04172
GFTW01042244.1	1.9532	0.977169	5.83261	20.5028	59.662	29.1967	0.00368011	3.64032	3.62745e-05	12.4694	2.43414
GFTW01180952.1	169.929	113.352	563.819	2920.18	4096.14	3823.8	6.00334e-05	3.67768	1.84455e-07	12.7965	4.22161
GFTW01108116.1	0.976601	2.93151	0.972102	18.5501	18.5832	25.3038	0.00148551	3.67825	1.06602e-05	12.8015	2.82812
GFTW01041594.1	101.566	62.5388	37.912	1705.64	431.327	602.426	6.40671e-05	3.76135	1.99491e-07	13.5606	4.19337
GFTW01001768.1	46.8768	31.2694	6.80472	211.862	222.999	763.008	0.00180618	3.81783	1.38553e-05	14.102	2.74324
GFTW01133257.1	2.9298	1.95434	5.83261	20.5028	74.333	60.3399	0.000508788	3.85524	2.78313e-06	14.4725	3.29346
GFTW01059906.1	6.8362	4.88585	0	67.3663	34.2323	68.1257	0.000930049	3.85688	5.79195e-06	14.489	3.03149
GFTW01177259.1	11.7192	0	4.86051	49.7925	81.1795	115.814	0.00447171	3.89578	4.77656e-05	14.8849	2.34953
GFTW01069651.1	114.262	234.521	748.519	2796.19	7749.21	7256.36	0.000331833	4.01997	1.58888e-06	16.223	3.47908
GFTW01035163.1	0.976601	1.95434	0.972102	28.3134	15.6491	19.4645	0.000804827	4.02296	4.82956e-06	16.2566	3.0943
GFTW01086736.1	17.5788	5.86301	3.88841	286.063	60.6401	103.162	0.000889198	4.04116	5.48254e-06	16.463	3.051
GFTW01021168.1	0.976601	0.977169	1.9442	10.7396	35.2104	18.4913	0.00406093	4.04632	4.18705e-05	16.522	2.39137
GFTW01086742.1	12.6958	4.88585	8.74892	352.453	44.991	138.198	0.0003291	4.34643	1.55473e-06	20.3426	3.48267
GFTW01086738.1	7.81281	4.88585	5.83261	276.3	31.2981	87.5902	0.000507861	4.41452	2.75431e-06	21.3257	3.29426
GFTW01077376.1	4.883	1.95434	1.9442	33.195	87.0478	73.965	2.40963e-06	4.46736	4.17389e-09	22.1212	5.61805
GFTW01080018.1	153.326	183.708	180.811	4127.9	3785.11	3841.32	2.99374e-61	4.50452	6.17342e-66	22.6983	60.5238
GFTW01069956.1	0.976601	6.84018	4.86051	9.76323	197.569	91.4831	0.00997537	4.55888	0.000132985	23.57	2.00107
GFTW01061907.1	1.9532	0.977169	1.9442	35.1476	40.1007	40.8754	6.9505e-08	4.57381	8.16964e-11	23.8152	7.15798
GFTW01181457.1	0	2.93151	0	16.5975	26.4078	32.1164	0.00128355	4.68153	8.76101e-06	25.6615	2.89159
GFTW01086702.1	9.76601	2.93151	7.77682	49.7925	218.109	258.878	1.73173e-05	4.68518	4.49949e-08	25.7265	4.76152
GFTW01087469.1	1.9532	0	1.9442	27.3371	39.1226	34.0628	3.4925e-06	4.68776	6.4097e-09	25.7725	5.45686
GFTW01140466.1	6.8362	8.79452	5.83261	195.265	148.666	209.243	4.96533e-20	4.6881	9.21515e-24	25.7785	19.3041
GFTW01020097.1	0.976601	4.88585	9.72102	30.266	141.82	231.627	0.000945656	4.69474	5.92814e-06	25.8975	3.02427
GFTW01099147.1	4.883	6.84018	23.3305	100.561	584.883	237.467	0.00015164	4.71818	5.65985e-07	26.3217	3.81919
GFTW01091405.1	2.9298	7.81735	4.86051	53.6978	115.412	259.851	5.95257e-06	4.78065	1.26125e-08	27.4864	5.2253
GFTW01099013.1	0.976601	0	1.9442	11.7159	40.1007	31.1432	0.000849592	4.82618	5.2033e-06	28.3677	3.07079
GFTW01180955.1	1.9532	0	3.88841	48.8162	58.6839	67.1525	1.07347e-08	4.90016	9.96127e-12	29.8604	7.96921
GFTW01113122.1	0	0	2.91631	15.6212	52.8155	24.3306	0.00244898	4.98825	2.08568e-05	31.7405	2.61101
GFTW01002496.1	3.9064	1.95434	3.88841	220.649	34.2323	75.9115	3.55212e-05	5.08427	9.81532e-08	33.9249	4.44951
GFTW01113309.1	0	6.84018	5.83261	18.5501	183.876	236.493	0.00433945	5.114	4.60844e-05	34.6311	2.36257
GFTW01098720.1	0.976601	0	0	11.7159	15.6491	10.7055	0.00413504	5.18255	4.28904e-05	36.3165	2.38352
GFTW01111432.1	2.9298	0	0	24.4081	36.1884	56.447	5.33447e-05	5.32157	1.59504e-07	39.9901	4.27291
GFTW01157790.1	0	0	0.972102	8.78691	29.342	13.6251	0.00319668	5.62553	2.95976e-05	49.3689	2.4953
GFTW01066341.1	0.976601	1.95434	2.91631	6.83426	83.1356	206.324	0.00197596	5.6627	1.55651e-05	50.6574	2.70422
GFTW01183559.1	0	0.977169	1.9442	33.195	74.333	44.7683	1.3987e-07	5.70227	1.70172e-10	52.0661	6.85428
GFTW01156119.1	0	2.93151	4.86051	75.1769	243.538	108.028	2.67204e-07	5.77422	3.58152e-10	54.7284	6.57316
GFTW01076236.1	0.976601	0.977169	0.972102	3.90529	72.3769	90.5099	0.00224611	5.83305	1.84343e-05	57.0063	2.64857
GFTW01094294.1	1.9532	0	0	14.6449	39.1226	59.3667	0.000166589	5.85757	6.45826e-07	57.9836	3.77835
GFTW01030804.1	1.9532	3.90868	1.9442	15.6212	266.034	176.154	0.000148508	5.87427	5.38983e-07	58.6584	3.82825
GFTW01045487.1	0	0	2.91631	7.81059	55.7497	112.894	0.00500383	5.91649	5.50437e-05	60.4007	2.3007
GFTW01121945.1	1.9532	0	0	20.5028	52.8155	45.7415	7.92566e-06	5.93128	1.73242e-08	61.0228	5.10096
GFTW01090409.1	0	0	0	8.78691	9.78066	14.5984	0.00472161	5.94552	5.10431e-05	61.6283	2.32591
GFTW01168072.1	0.976601	0	0.972102	8.78691	82.1575	31.1432	0.000992566	5.96822	6.33349e-06	62.6057	3.00324
GFTW01050314.1	0.976601	0	0.972102	37.1003	22.4955	65.206	2.59445e-06	5.99991	4.54754e-09	63.9962	5.58595
GFTW01065452.1	0	0	0	12.6922	12.7149	9.73224	0.00253445	6.02878	2.17415e-05	65.2897	2.59612
GFTW01111242.1	0	0	0	6.83426	18.5832	10.7055	0.0058069	6.06859	6.68176e-05	67.1162	2.23606
GFTW01059599.1	0	0	3.88841	7.81059	92.9162	180.046	0.00745211	6.1721	8.93046e-05	72.1084	2.12772
GFTW01077815.1	0	0	1.9442	22.4554	71.3988	47.688	5.39928e-06	6.18208	1.09112e-08	72.609	5.26766
GFTW01060681.1	1.9532	0.977169	1.9442	35.1476	118.346	203.404	3.08109e-07	6.19377	4.25688e-10	73.1999	6.5113
GFTW01007349.1	0	0	0	14.6449	13.6929	11.6787	0.000891724	6.21631	5.5165e-06	74.3524	3.04977
GFTW01018131.1	0	0.977169	3.88841	12.6922	94.8724	259.851	0.00144855	6.23731	1.02755e-05	75.4429	2.83907
GFTW01013581.1	0	0	0	4.88162	12.7149	23.3574	0.00819289	6.24983	0.000102382	76.1004	2.08656
GFTW01108156.1	0	0	0.972102	12.6922	36.1884	33.0896	6.9892e-05	6.28905	2.20511e-07	78.1976	4.15557
GFTW01034866.1	0.976601	0	0	5.85794	29.342	51.5809	0.00203168	6.37138	1.60879e-05	82.7896	2.69214
GFTW01120950.1	0.976601	0.977169	0	14.6449	123.236	28.2235	0.000350885	6.41129	1.70761e-06	85.1121	3.45484
GFTW01096193.1	1.9532	4.88585	0.972102	164.999	512.506	7.78579	0.00165965	6.45549	1.2235e-05	87.7599	2.77998
GFTW01153589.1	0	0	0	22.4554	5.86839	27.2503	0.00180182	6.69025	1.37847e-05	103.268	2.74429
GFTW01072889.1	0	0	0.972102	4.88162	38.1446	101.215	0.00186784	7.1044	1.45866e-05	137.606	2.72866
GFTW01182094.1	0	0	0	41.0056	27.3858	16.5448	5.39928e-06	7.30207	1.03808e-08	157.813	5.26766
GFTW01065210.1	0	0	0	5.85794	16.6271	68.1257	0.00247265	7.39549	2.11094e-05	168.37	2.60684
GFTW01040893.1	0	0	0	2.92897	27.3858	62.2864	0.00413504	7.42681	4.2789e-05	172.065	2.38352
GFTW01180697.1	0	0	0	17.5738	27.3858	54.5006	5.95257e-06	7.52993	1.26431e-08	184.814	5.2253
GFTW01017542.1	0	0	0	3.90529	43.0349	80.7776	0.0013051	7.89065	8.98881e-06	237.314	2.88436
GFTW01046266.1	0	0	0	2.92897	48.9033	87.5902	0.00186784	8.01715	1.45979e-05	259.061	2.72866
GFTW01014565.1	0	0	1.9442	5.85794	232.78	269.583	0.000663588	8.02732	3.81781e-06	260.894	3.1781
